# Supplementary material for: Effects of Serine or Threonine in the Active Site of Typical 2-Cys Prx on Hyperoxidation Susceptibility and on Chaperone Activity
Source: Antioxidants (Basel). 2021 Jun 25;10(7):1032. doi: 10.3390/antiox10071032 (PMC8300647; doi:10.3390/antiox10071032)
Supplement: Supplementary file 1 [file antioxidants-10-01032-s001.zip]

Archive with 3 entries (2 files):
- antioxidants-1229985 - supplementary/
- antioxidants-1229985 - supplementary/antioxidants-1229985 - supplementary.pdf
- antioxidants-1229985 - supplementary/Distribution of typical 2-Cys Prx among the organisms.xlsx
