# Supplementary material for: Effects of Serine or Threonine in the Active Site of Typical 2-Cys Prx on Hyperoxidation Susceptibility and on Chaperone Activity
Source: Antioxidants (Basel). 2021 Jun 25;10(7):1032. doi: 10.3390/antiox10071032 (PMC8300647; doi:10.3390/antiox10071032)
Supplement: Supplementary file 1 [file antioxidants-10-01032-s001.zip › antioxidants-1229985 - supplementary/Distribution of typical 2-Cys Prx among the organisms.xlsx]

## Sheet: S
Entry	Entry name	Status	Protein names	Gene names	Organism	Length	Taxonomic lineage (ALL)	Kingdom	Superphilum	Philum	1	2	3	4	5	6	7	8	9	10	11	12	13	14	15	16	17	18	19	20	21	22	23	24	25	26	27	28	29	30
A0A1Q9P0N6	A0A1Q9P0N6_9ARCH	unreviewed	Alkyl hydroperoxide reductase subunit C (EC 1.11.1.15)	HeimC3_01870	Candidatus Heimdallarchaeota archaeon LC_3	169	cellular organisms	Archaea	Asgard group	Candidatus Heimdallarchaeota	Candidatus Heimdallarchaeota archaeon LC_3
A0A1F0QJT1	A0A1F0QJT1_9ACTO	unreviewed	Peroxiredoxin	HMPREF2975_11740	Actinomyces sp. HMSC065F12	187	cellular organisms	Bacteria	Terrabacteria group	Actinobacteria	Actinobacteria (high G+C Gram-positive bacteria)	Actinomycetales	Actinomycetaceae	Actinomyces	Actinomyces sp. HMSC065F12
A0A1H2DVV2	A0A1H2DVV2_9ACTO	unreviewed	Peroxiredoxin (Alkyl hydroperoxide reductase subunit C)	SAMN04489714_0321	Actinomyces radingae	187	cellular organisms	Bacteria	Terrabacteria group	Actinobacteria	Actinobacteria (high G+C Gram-positive bacteria)	Actinomycetales	Actinomycetaceae	Actinomyces	Actinomyces radingae
A0A095YGU9	A0A095YGU9_9ACTO	unreviewed	Alkyl hydroperoxide reductase (EC 1.11.1.15)	HMPREF1631_06050	Arcanobacterium sp. S3PF19	187	cellular organisms	Bacteria	Terrabacteria group	Actinobacteria	Actinobacteria (high G+C Gram-positive bacteria)	Actinomycetales	Actinomycetaceae	Arcanobacterium	Arcanobacterium sp. S3PF19
A0A086BPB3	A0A086BPB3_9BIFI	unreviewed	Peroxiredoxin (EC 1.11.1.15)	BBOMB_1176	Bifidobacterium bombi DSM 19703	187	cellular organisms	Bacteria	Terrabacteria group	Actinobacteria	Actinobacteria (high G+C Gram-positive bacteria)	Bifidobacteriales	Bifidobacteriaceae	Bifidobacterium	Bifidobacterium bombi	Bifidobacterium bombi DSM 19703
A0A086ZH97	A0A086ZH97_9BIFI	unreviewed	Peroxiredoxin (EC 1.11.1.15)	BBOH_0703	Bifidobacterium bohemicum DSM 22767	187	cellular organisms	Bacteria	Terrabacteria group	Actinobacteria	Actinobacteria (high G+C Gram-positive bacteria)	Bifidobacteriales	Bifidobacteriaceae	Bifidobacterium	Bifidobacterium bohemicum	Bifidobacterium bohemicum DSM 22767
A0A087AFR5	A0A087AFR5_9BIFI	unreviewed	Peroxiredoxin (EC 1.11.1.15)	BcFMB_07035 BCHO_1101	Bifidobacterium choerinum	187	cellular organisms	Bacteria	Terrabacteria group	Actinobacteria	Actinobacteria (high G+C Gram-positive bacteria)	Bifidobacteriales	Bifidobacteriaceae	Bifidobacterium	Bifidobacterium choerinum
A0A0A7IAR0	A0A0A7IAR0_9BIFI	unreviewed	Alkyl hydroperoxide reductase (EC 1.11.1.15)	AH67_04695	Bifidobacterium pseudolongum PV8-2	187	cellular organisms	Bacteria	Terrabacteria group	Actinobacteria	Actinobacteria (high G+C Gram-positive bacteria)	Bifidobacteriales	Bifidobacteriaceae	Bifidobacterium	Bifidobacterium pseudolongum	Bifidobacterium pseudolongum PV8-2
A0A0F4L104	A0A0F4L104_9BIFI	unreviewed	Alkylhydroperoxide AhpC	JF70_00400	Bifidobacterium asteroides	187	cellular organisms	Bacteria	Terrabacteria group	Actinobacteria	Actinobacteria (high G+C Gram-positive bacteria)	Bifidobacteriales	Bifidobacteriaceae	Bifidobacterium	Bifidobacterium asteroides
A0A0F4L407	A0A0F4L407_9BIFI	unreviewed	Alkyl hydroperoxide reductase (Alkylhydroperoxide AhpC)	CQR44_0043 JF69_00520	Bifidobacterium asteroides	187	cellular organisms	Bacteria	Terrabacteria group	Actinobacteria	Actinobacteria (high G+C Gram-positive bacteria)	Bifidobacteriales	Bifidobacteriaceae	Bifidobacterium	Bifidobacterium asteroides
A0A0F4M4N0	A0A0F4M4N0_9BIFI	unreviewed	Alkylhydroperoxide AhpC	JF71_00430	Bifidobacterium asteroides	187	cellular organisms	Bacteria	Terrabacteria group	Actinobacteria	Actinobacteria (high G+C Gram-positive bacteria)	Bifidobacteriales	Bifidobacteriaceae	Bifidobacterium	Bifidobacterium asteroides
A0A0L7BR37	A0A0L7BR37_9BIFI	unreviewed	Peroxiredoxin	BAAM0483_04720	Bifidobacterium animalis subsp. animalis MCC 0483	187	cellular organisms	Bacteria	Terrabacteria group	Actinobacteria	Actinobacteria (high G+C Gram-positive bacteria)	Bifidobacteriales	Bifidobacteriaceae	Bifidobacterium	Bifidobacterium animalis	Bifidobacterium animalis subsp. animalis	Bifidobacterium animalis subsp. animalis MCC 0483
A0A0L7CYU8	A0A0L7CYU8_9BIFI	unreviewed	Peroxiredoxin	BAAM1489_00210	Bifidobacterium animalis subsp. animalis MCC 1489	187	cellular organisms	Bacteria	Terrabacteria group	Actinobacteria	Actinobacteria (high G+C Gram-positive bacteria)	Bifidobacteriales	Bifidobacteriaceae	Bifidobacterium	Bifidobacterium animalis	Bifidobacterium animalis subsp. animalis	Bifidobacterium animalis subsp. animalis MCC 1489
A0A1C4H5Q2	A0A1C4H5Q2_9BIFI	unreviewed	Peroxiredoxin (Alkyl hydroperoxide reductase subunit C)	GA0061077_1142	Bifidobacterium commune	187	cellular organisms	Bacteria	Terrabacteria group	Actinobacteria	Actinobacteria (high G+C Gram-positive bacteria)	Bifidobacteriales	Bifidobacteriaceae	Bifidobacterium	Bifidobacterium commune
A0A1C7FVX5	A0A1C7FVX5_9BIFI	unreviewed	Peroxiredoxin (EC 1.11.1.15)	A4U98_06085 ADH71_001990	Bifidobacterium animalis subsp. animalis	187	cellular organisms	Bacteria	Terrabacteria group	Actinobacteria	Actinobacteria (high G+C Gram-positive bacteria)	Bifidobacteriales	Bifidobacteriaceae	Bifidobacterium	Bifidobacterium animalis	Bifidobacterium animalis subsp. animalis
A0A248X4B4	A0A248X4B4_9BIFI	unreviewed	Peroxiredoxin (EC 1.11.1.15)	ahpC BPSOL_0918	Bifidobacterium pseudolongum	187	cellular organisms	Bacteria	Terrabacteria group	Actinobacteria	Actinobacteria (high G+C Gram-positive bacteria)	Bifidobacteriales	Bifidobacteriaceae	Bifidobacterium	Bifidobacterium pseudolongum
A0A2A2EDV8	A0A2A2EDV8_9BIFI	unreviewed	Alkyl hydroperoxide reductase	B1526_1137	Bifidobacterium criceti	187	cellular organisms	Bacteria	Terrabacteria group	Actinobacteria	Actinobacteria (high G+C Gram-positive bacteria)	Bifidobacteriales	Bifidobacteriaceae	Bifidobacterium	Bifidobacterium criceti
A0A2A2EI43	A0A2A2EI43_9BIFI	unreviewed	Alkyl hydroperoxide reductase	B1400_1395	Bifidobacterium italicum	187	cellular organisms	Bacteria	Terrabacteria group	Actinobacteria	Actinobacteria (high G+C Gram-positive bacteria)	Bifidobacteriales	Bifidobacteriaceae	Bifidobacterium	Bifidobacterium italicum
A0A2N3QIZ5	A0A2N3QIZ5_9BIFI	unreviewed	Alkyl hydroperoxide reductase	CQR46_0536 CQR50_1610	Bifidobacterium pseudolongum subsp. globosum	187	cellular organisms	Bacteria	Terrabacteria group	Actinobacteria	Actinobacteria (high G+C Gram-positive bacteria)	Bifidobacteriales	Bifidobacteriaceae	Bifidobacterium	Bifidobacterium pseudolongum	Bifidobacterium pseudolongum subsp. globosum
A0A2N3QTA8	A0A2N3QTA8_9BIFI	unreviewed	Peroxiredoxin	CQR45_0905	Bifidobacterium pseudolongum subsp. globosum	187	cellular organisms	Bacteria	Terrabacteria group	Actinobacteria	Actinobacteria (high G+C Gram-positive bacteria)	Bifidobacteriales	Bifidobacteriaceae	Bifidobacterium	Bifidobacterium pseudolongum	Bifidobacterium pseudolongum subsp. globosum
A0A2N3QV08	A0A2N3QV08_9BIFI	unreviewed	Alkyl hydroperoxide reductase	CQR56_1107	Bifidobacterium pseudolongum subsp. globosum	187	cellular organisms	Bacteria	Terrabacteria group	Actinobacteria	Actinobacteria (high G+C Gram-positive bacteria)	Bifidobacteriales	Bifidobacteriaceae	Bifidobacterium	Bifidobacterium pseudolongum	Bifidobacterium pseudolongum subsp. globosum
A0A2N3R2F8	A0A2N3R2F8_9BIFI	unreviewed	Alkyl hydroperoxide reductase	CQR52_0361	Bifidobacterium pseudolongum subsp. pseudolongum	187	cellular organisms	Bacteria	Terrabacteria group	Actinobacteria	Actinobacteria (high G+C Gram-positive bacteria)	Bifidobacteriales	Bifidobacteriaceae	Bifidobacterium	Bifidobacterium pseudolongum	Bifidobacterium pseudolongum subsp. pseudolongum
A0A2N5J214	A0A2N5J214_9BIFI	unreviewed	Alkyl hydroperoxide reductase	CGZ88_0416	Bifidobacterium anseris	187	cellular organisms	Bacteria	Terrabacteria group	Actinobacteria	Actinobacteria (high G+C Gram-positive bacteria)	Bifidobacteriales	Bifidobacteriaceae	Bifidobacterium	Bifidobacterium anseris
B8DUI7	B8DUI7_BIFA0	unreviewed	Peroxiredoxin	ahpC BLA_1381	Bifidobacterium animalis subsp. lactis (strain AD011)	187	cellular organisms	Bacteria	Terrabacteria group	Actinobacteria	Actinobacteria (high G+C Gram-positive bacteria)	Bifidobacteriales	Bifidobacteriaceae	Bifidobacterium	Bifidobacterium animalis	Bifidobacterium animalis subsp. lactis (Bifidobacterium lactis)	Bifidobacterium animalis subsp. lactis (strain AD011)
D3R557	D3R557_BIFAB	unreviewed	Peroxiredoxin (EC 1.11.1.15)	BIF_00497	Bifidobacterium animalis subsp. lactis (strain BB-12)	187	cellular organisms	Bacteria	Terrabacteria group	Actinobacteria	Actinobacteria (high G+C Gram-positive bacteria)	Bifidobacteriales	Bifidobacteriaceae	Bifidobacterium	Bifidobacterium animalis	Bifidobacterium animalis subsp. lactis (Bifidobacterium lactis)	Bifidobacterium animalis subsp. lactis (strain BB-12)
K4INQ2	K4INQ2_BIFAP	unreviewed	Alkylhydroperoxide AhpC (EC 1.11.1.15)	BAST_0051	Bifidobacterium asteroides (strain PRL2011)	187	cellular organisms	Bacteria	Terrabacteria group	Actinobacteria	Actinobacteria (high G+C Gram-positive bacteria)	Bifidobacteriales	Bifidobacteriaceae	Bifidobacterium	Bifidobacterium asteroides	Bifidobacterium asteroides (strain PRL2011)
A0A0J8F9M9	A0A0J8F9M9_GARVA	unreviewed	Alkyl hydroperoxide reductase subunit C (EC 1.11.1.15)	ahpC BHS10_00875	Gardnerella vaginalis	187	cellular organisms	Bacteria	Terrabacteria group	Actinobacteria	Actinobacteria (high G+C Gram-positive bacteria)	Bifidobacteriales	Bifidobacteriaceae	Gardnerella	Gardnerella vaginalis
A0A133NGA8	A0A133NGA8_GARVA	unreviewed	Peroxiredoxin	ahpC CYJ69_03755 HMPREF3204_01199	Gardnerella vaginalis	187	cellular organisms	Bacteria	Terrabacteria group	Actinobacteria	Actinobacteria (high G+C Gram-positive bacteria)	Bifidobacteriales	Bifidobacteriaceae	Gardnerella	Gardnerella vaginalis
A0A133NQE7	A0A133NQE7_GARVA	unreviewed	Peroxiredoxin	HMPREF3216_00450	Gardnerella vaginalis	187	cellular organisms	Bacteria	Terrabacteria group	Actinobacteria	Actinobacteria (high G+C Gram-positive bacteria)	Bifidobacteriales	Bifidobacteriaceae	Gardnerella	Gardnerella vaginalis
A0A133P2Y3	A0A133P2Y3_GARVA	unreviewed	Peroxiredoxin	HMPREF3208_00099	Gardnerella vaginalis	187	cellular organisms	Bacteria	Terrabacteria group	Actinobacteria	Actinobacteria (high G+C Gram-positive bacteria)	Bifidobacteriales	Bifidobacteriaceae	Gardnerella	Gardnerella vaginalis
A0A1P8J2V0	A0A1P8J2V0_GARVA	unreviewed	Peroxiredoxin	BVL65_00015	Gardnerella vaginalis	187	cellular organisms	Bacteria	Terrabacteria group	Actinobacteria	Actinobacteria (high G+C Gram-positive bacteria)	Bifidobacteriales	Bifidobacteriaceae	Gardnerella	Gardnerella vaginalis
A0A2I1KMA6	A0A2I1KMA6_GARVA	unreviewed	Peroxiredoxin	ahpC CYJ58_05350	Gardnerella vaginalis	206	cellular organisms	Bacteria	Terrabacteria group	Actinobacteria	Actinobacteria (high G+C Gram-positive bacteria)	Bifidobacteriales	Bifidobacteriaceae	Gardnerella	Gardnerella vaginalis
A0A2I1MCA4	A0A2I1MCA4_GARVA	unreviewed	Peroxiredoxin	ahpC CYJ60_00120	Gardnerella vaginalis	187	cellular organisms	Bacteria	Terrabacteria group	Actinobacteria	Actinobacteria (high G+C Gram-positive bacteria)	Bifidobacteriales	Bifidobacteriaceae	Gardnerella	Gardnerella vaginalis
A0A2I1PLA1	A0A2I1PLA1_GARVA	unreviewed	Peroxiredoxin	ahpC CYJ68_05740	Gardnerella vaginalis	206	cellular organisms	Bacteria	Terrabacteria group	Actinobacteria	Actinobacteria (high G+C Gram-positive bacteria)	Bifidobacteriales	Bifidobacteriaceae	Gardnerella	Gardnerella vaginalis
A0A2I1PPX2	A0A2I1PPX2_GARVA	unreviewed	Peroxiredoxin	ahpC CYJ67_06105	Gardnerella vaginalis	206	cellular organisms	Bacteria	Terrabacteria group	Actinobacteria	Actinobacteria (high G+C Gram-positive bacteria)	Bifidobacteriales	Bifidobacteriaceae	Gardnerella	Gardnerella vaginalis
A0A2I1QDF5	A0A2I1QDF5_GARVA	unreviewed	Peroxiredoxin	ahpC CYJ70_00655	Gardnerella vaginalis	187	cellular organisms	Bacteria	Terrabacteria group	Actinobacteria	Actinobacteria (high G+C Gram-positive bacteria)	Bifidobacteriales	Bifidobacteriaceae	Gardnerella	Gardnerella vaginalis
A0A2K0X9Q5	A0A2K0X9Q5_9BIFI	unreviewed	Peroxiredoxin	BFS15_00140	Gardnerella sp. DNF01162	187	cellular organisms	Bacteria	Terrabacteria group	Actinobacteria	Actinobacteria (high G+C Gram-positive bacteria)	Bifidobacteriales	Bifidobacteriaceae	Gardnerella	Gardnerella sp. DNF01162
A0A2N6QVV4	A0A2N6QVV4_GARVA	unreviewed	Peroxiredoxin	ahpC CJ225_07700	Gardnerella vaginalis	187	cellular organisms	Bacteria	Terrabacteria group	Actinobacteria	Actinobacteria (high G+C Gram-positive bacteria)	Bifidobacteriales	Bifidobacteriaceae	Gardnerella	Gardnerella vaginalis
A0A2N6RZE1	A0A2N6RZE1_GARVA	unreviewed	Peroxiredoxin	ahpC CJ216_05510	Gardnerella vaginalis	187	cellular organisms	Bacteria	Terrabacteria group	Actinobacteria	Actinobacteria (high G+C Gram-positive bacteria)	Bifidobacteriales	Bifidobacteriaceae	Gardnerella	Gardnerella vaginalis
A0A2N6SA97	A0A2N6SA97_GARVA	unreviewed	Peroxiredoxin	ahpC CJ212_02535	Gardnerella vaginalis	206	cellular organisms	Bacteria	Terrabacteria group	Actinobacteria	Actinobacteria (high G+C Gram-positive bacteria)	Bifidobacteriales	Bifidobacteriaceae	Gardnerella	Gardnerella vaginalis
D2RCK0	D2RCK0_GARV4	unreviewed	Peroxiredoxin (EC 1.11.1.15)	ahpC HMPREF0424_0003	Gardnerella vaginalis (strain 409-05)	187	cellular organisms	Bacteria	Terrabacteria group	Actinobacteria	Actinobacteria (high G+C Gram-positive bacteria)	Bifidobacteriales	Bifidobacteriaceae	Gardnerella	Gardnerella vaginalis	Gardnerella vaginalis (strain 409-05)
D6SX46	D6SX46_GARVA	unreviewed	Peroxiredoxin (EC 1.11.1.15)	GVAMD_1295	Gardnerella vaginalis AMD	184	cellular organisms	Bacteria	Terrabacteria group	Actinobacteria	Actinobacteria (high G+C Gram-positive bacteria)	Bifidobacteriales	Bifidobacteriaceae	Gardnerella	Gardnerella vaginalis	Gardnerella vaginalis AMD
D6T0X7	D6T0X7_GARVA	unreviewed	Peroxiredoxin	GV51_0163	Gardnerella vaginalis 5-1	184	cellular organisms	Bacteria	Terrabacteria group	Actinobacteria	Actinobacteria (high G+C Gram-positive bacteria)	Bifidobacteriales	Bifidobacteriaceae	Gardnerella	Gardnerella vaginalis	Gardnerella vaginalis 5-1
E3DA28	E3DA28_GARV3	unreviewed	Peroxiredoxin (EC 1.11.1.15)	ahpC HMPREF0421_20840	Gardnerella vaginalis (strain ATCC 14019 / 317)	206	cellular organisms	Bacteria	Terrabacteria group	Actinobacteria	Actinobacteria (high G+C Gram-positive bacteria)	Bifidobacteriales	Bifidobacteriaceae	Gardnerella	Gardnerella vaginalis	Gardnerella vaginalis (strain ATCC 14019 / 317)
F5LVX2	F5LVX2_GARVA	unreviewed	Peroxiredoxin (EC 1.11.1.15)	ahpC HMPREF9435_0670	Gardnerella vaginalis 315-A	187	cellular organisms	Bacteria	Terrabacteria group	Actinobacteria	Actinobacteria (high G+C Gram-positive bacteria)	Bifidobacteriales	Bifidobacteriaceae	Gardnerella	Gardnerella vaginalis	Gardnerella vaginalis 315-A
I4LHW1	I4LHW1_GARVA	unreviewed	Alkyl hydroperoxide reductase C22 protein	CGSMWGv284V_00045	Gardnerella vaginalis 284V	187	cellular organisms	Bacteria	Terrabacteria group	Actinobacteria	Actinobacteria (high G+C Gram-positive bacteria)	Bifidobacteriales	Bifidobacteriaceae	Gardnerella	Gardnerella vaginalis	Gardnerella vaginalis 284V
I4LJJ8	I4LJJ8_GARVA	unreviewed	Alkyl hydroperoxide reductase C22 protein	CGSMWGv0288E_05011	Gardnerella vaginalis 0288E	187	cellular organisms	Bacteria	Terrabacteria group	Actinobacteria	Actinobacteria (high G+C Gram-positive bacteria)	Bifidobacteriales	Bifidobacteriaceae	Gardnerella	Gardnerella vaginalis	Gardnerella vaginalis 0288E
I4LMP1	I4LMP1_GARVA	unreviewed	Alkyl hydroperoxide reductase C22 protein	CGSMWGv6420B_05456	Gardnerella vaginalis 6420B	187	cellular organisms	Bacteria	Terrabacteria group	Actinobacteria	Actinobacteria (high G+C Gram-positive bacteria)	Bifidobacteriales	Bifidobacteriaceae	Gardnerella	Gardnerella vaginalis	Gardnerella vaginalis 6420B
I4LSK5	I4LSK5_GARVA	unreviewed	Alkyl hydroperoxide reductase C22 protein	CGSMWGv1400E_06468	Gardnerella vaginalis 1400E	187	cellular organisms	Bacteria	Terrabacteria group	Actinobacteria	Actinobacteria (high G+C Gram-positive bacteria)	Bifidobacteriales	Bifidobacteriaceae	Gardnerella	Gardnerella vaginalis	Gardnerella vaginalis 1400E
I4LVU2	I4LVU2_GARVA	unreviewed	Alkyl hydroperoxide reductase C22 protein	CGSMWGv55152_01399	Gardnerella vaginalis 55152	187	cellular organisms	Bacteria	Terrabacteria group	Actinobacteria	Actinobacteria (high G+C Gram-positive bacteria)	Bifidobacteriales	Bifidobacteriaceae	Gardnerella	Gardnerella vaginalis	Gardnerella vaginalis 55152
I4M450	I4M450_GARVA	unreviewed	Alkyl hydroperoxide reductase C22 protein	CGSMWGv00703Bmash_02539	Gardnerella vaginalis 00703Bmash	187	cellular organisms	Bacteria	Terrabacteria group	Actinobacteria	Actinobacteria (high G+C Gram-positive bacteria)	Bifidobacteriales	Bifidobacteriaceae	Gardnerella	Gardnerella vaginalis	Gardnerella vaginalis 00703Bmash
I4M4S6	I4M4S6_GARVA	unreviewed	Alkyl hydroperoxide reductase C22 protein	CGSMWGv1500E_00745	Gardnerella vaginalis 1500E	187	cellular organisms	Bacteria	Terrabacteria group	Actinobacteria	Actinobacteria (high G+C Gram-positive bacteria)	Bifidobacteriales	Bifidobacteriaceae	Gardnerella	Gardnerella vaginalis	Gardnerella vaginalis 1500E
I4M6X5	I4M6X5_GARVA	unreviewed	Alkyl hydroperoxide reductase C22 protein	CGSMWGv00703C2mash_04391	Gardnerella vaginalis 00703C2mash	187	cellular organisms	Bacteria	Terrabacteria group	Actinobacteria	Actinobacteria (high G+C Gram-positive bacteria)	Bifidobacteriales	Bifidobacteriaceae	Gardnerella	Gardnerella vaginalis	Gardnerella vaginalis 00703C2mash
I4MAX1	I4MAX1_GARVA	unreviewed	Alkyl hydroperoxide reductase C22 protein	CGSMWGv00703Dmash_00585	Gardnerella vaginalis 00703Dmash	187	cellular organisms	Bacteria	Terrabacteria group	Actinobacteria	Actinobacteria (high G+C Gram-positive bacteria)	Bifidobacteriales	Bifidobacteriaceae	Gardnerella	Gardnerella vaginalis	Gardnerella vaginalis 00703Dmash
I4MEF1	I4MEF1_GARVA	unreviewed	Alkyl hydroperoxide reductase C22 protein	CGSMWGv6119V5_03271	Gardnerella vaginalis 6119V5	187	cellular organisms	Bacteria	Terrabacteria group	Actinobacteria	Actinobacteria (high G+C Gram-positive bacteria)	Bifidobacteriales	Bifidobacteriaceae	Gardnerella	Gardnerella vaginalis	Gardnerella vaginalis 6119V5
S4GKU0	S4GKU0_GARVA	unreviewed	Peroxiredoxin	HMPREF1586_00095	Gardnerella vaginalis JCP8522	204	cellular organisms	Bacteria	Terrabacteria group	Actinobacteria	Actinobacteria (high G+C Gram-positive bacteria)	Bifidobacteriales	Bifidobacteriaceae	Gardnerella	Gardnerella vaginalis	Gardnerella vaginalis JCP8522
S4GMP2	S4GMP2_GARVA	unreviewed	Peroxiredoxin	HMPREF1583_01317	Gardnerella vaginalis JCP8151B	204	cellular organisms	Bacteria	Terrabacteria group	Actinobacteria	Actinobacteria (high G+C Gram-positive bacteria)	Bifidobacteriales	Bifidobacteriaceae	Gardnerella	Gardnerella vaginalis	Gardnerella vaginalis JCP8151B
S4GTK4	S4GTK4_GARVA	unreviewed	Peroxiredoxin	HMPREF1576_01185	Gardnerella vaginalis JCP7719	187	cellular organisms	Bacteria	Terrabacteria group	Actinobacteria	Actinobacteria (high G+C Gram-positive bacteria)	Bifidobacteriales	Bifidobacteriaceae	Gardnerella	Gardnerella vaginalis	Gardnerella vaginalis JCP7719
S4GV26	S4GV26_GARVA	unreviewed	Peroxiredoxin	HMPREF1581_00071	Gardnerella vaginalis JCP8108	206	cellular organisms	Bacteria	Terrabacteria group	Actinobacteria	Actinobacteria (high G+C Gram-positive bacteria)	Bifidobacteriales	Bifidobacteriaceae	Gardnerella	Gardnerella vaginalis	Gardnerella vaginalis JCP8108
S4H7W5	S4H7W5_GARVA	unreviewed	Peroxiredoxin	HMPREF1579_00846	Gardnerella vaginalis JCP8066	187	cellular organisms	Bacteria	Terrabacteria group	Actinobacteria	Actinobacteria (high G+C Gram-positive bacteria)	Bifidobacteriales	Bifidobacteriaceae	Gardnerella	Gardnerella vaginalis	Gardnerella vaginalis JCP8066
S4H9V3	S4H9V3_GARVA	unreviewed	Peroxiredoxin	HMPREF1574_00281	Gardnerella vaginalis JCP7659	187	cellular organisms	Bacteria	Terrabacteria group	Actinobacteria	Actinobacteria (high G+C Gram-positive bacteria)	Bifidobacteriales	Bifidobacteriaceae	Gardnerella	Gardnerella vaginalis	Gardnerella vaginalis JCP7659
S4HC38	S4HC38_GARVA	unreviewed	Peroxiredoxin	HMPREF1572_00211	Gardnerella vaginalis JCP7275	206	cellular organisms	Bacteria	Terrabacteria group	Actinobacteria	Actinobacteria (high G+C Gram-positive bacteria)	Bifidobacteriales	Bifidobacteriaceae	Gardnerella	Gardnerella vaginalis	Gardnerella vaginalis JCP7275
S4HIM0	S4HIM0_GARVA	unreviewed	Peroxiredoxin	HMPREF1573_00525	Gardnerella vaginalis JCP7276	206	cellular organisms	Bacteria	Terrabacteria group	Actinobacteria	Actinobacteria (high G+C Gram-positive bacteria)	Bifidobacteriales	Bifidobacteriaceae	Gardnerella	Gardnerella vaginalis	Gardnerella vaginalis JCP7276
S4HKW2	S4HKW2_GARVA	unreviewed	Peroxiredoxin	HMPREF1580_00064	Gardnerella vaginalis JCP8070	204	cellular organisms	Bacteria	Terrabacteria group	Actinobacteria	Actinobacteria (high G+C Gram-positive bacteria)	Bifidobacteriales	Bifidobacteriaceae	Gardnerella	Gardnerella vaginalis	Gardnerella vaginalis JCP8070
S4ICX1	S4ICX1_GARVA	unreviewed	Peroxiredoxin	HMPREF1575_00427	Gardnerella vaginalis JCP7672	206	cellular organisms	Bacteria	Terrabacteria group	Actinobacteria	Actinobacteria (high G+C Gram-positive bacteria)	Bifidobacteriales	Bifidobacteriaceae	Gardnerella	Gardnerella vaginalis	Gardnerella vaginalis JCP7672
T2PL14	T2PL14_GARVA	unreviewed	Peroxiredoxin	HMPREF1577_00628	Gardnerella vaginalis JCP8017A	187	cellular organisms	Bacteria	Terrabacteria group	Actinobacteria	Actinobacteria (high G+C Gram-positive bacteria)	Bifidobacteriales	Bifidobacteriaceae	Gardnerella	Gardnerella vaginalis	Gardnerella vaginalis JCP8017A
U6S9Q1	U6S9Q1_GARVA	unreviewed	Peroxiredoxin	HMPREF1582_00254	Gardnerella vaginalis JCP8151A	204	cellular organisms	Bacteria	Terrabacteria group	Actinobacteria	Actinobacteria (high G+C Gram-positive bacteria)	Bifidobacteriales	Bifidobacteriaceae	Gardnerella	Gardnerella vaginalis	Gardnerella vaginalis JCP8151A
A0A0U1ALK2	A0A0U1ALK2_9MYCO	unreviewed	Peroxiredoxin ycf42 (EC 1.11.1.15)	ahpC_2 ERS075544_04936	Mycobacteroides abscessus	187	cellular organisms	Bacteria	Terrabacteria group	Actinobacteria	Actinobacteria (high G+C Gram-positive bacteria)	Corynebacteriales	Mycobacteriaceae	Mycobacteroides	Mycobacteroides abscessus
A0A1N4JRV9	A0A1N4JRV9_9MYCO	unreviewed	Alkylhydroperoxide reductase (EC 1.11.1.15)	ahpC_2 SAMEA2275726_06674 SAMEA2275805_08440	Mycobacteroides abscessus subsp. abscessus	189	cellular organisms	Bacteria	Terrabacteria group	Actinobacteria	Actinobacteria (high G+C Gram-positive bacteria)	Corynebacteriales	Mycobacteriaceae	Mycobacteroides	Mycobacteroides abscessus	Mycobacteroides abscessus subsp. abscessus
A0A1U0JUB6	A0A1U0JUB6_9MYCO	unreviewed	Alkylhydroperoxide reductase (EC 1.11.1.15)	ahpC_2 SAMEA2071560_06442	Mycobacteroides abscessus subsp. abscessus	189	cellular organisms	Bacteria	Terrabacteria group	Actinobacteria	Actinobacteria (high G+C Gram-positive bacteria)	Corynebacteriales	Mycobacteriaceae	Mycobacteroides	Mycobacteroides abscessus	Mycobacteroides abscessus subsp. abscessus
A0A1U3J8Z9	A0A1U3J8Z9_9MYCO	unreviewed	Alkyl hydroperoxide reductase C protein AhpC (EC 1.11.1.15)	ahpC_1 SAMEA4008291_00123	Mycobacteroides abscessus subsp. massiliense	187	cellular organisms	Bacteria	Terrabacteria group	Actinobacteria	Actinobacteria (high G+C Gram-positive bacteria)	Corynebacteriales	Mycobacteriaceae	Mycobacteroides	Mycobacteroides abscessus	Mycobacteroides abscessus subsp. massiliense
A0A068VSN0	A0A068VSN0_PROFF	unreviewed	Peroxiredoxin/Alkyl hydroperoxide reductase subunit C /Thioredoxin peroxidase/Alkyl hydroperoxide reductase protein C22/General stress protein 22 (EC 1.11.1.15)	ahpC PFCIRM138_05380	Propionibacterium freudenreichii subsp. freudenreichii	189	cellular organisms	Bacteria	Terrabacteria group	Actinobacteria	Actinobacteria (high G+C Gram-positive bacteria)	Propionibacteriales	Propionibacteriaceae	Propionibacterium	Propionibacterium freudenreichii	Propionibacterium freudenreichii subsp. freudenreichii
A0A0A8PFB9	A0A0A8PFB9_9ACTN	unreviewed	Peroxiredoxin/Alkyl hydroperoxide reductase subunit C /Thioredoxin peroxidase/Alkyl hydroperoxide reductase protein C22/General stress protein 22 (EC 1.11.1.15)	ahpC PFCIRM512_03075	Propionibacterium freudenreichii	189	cellular organisms	Bacteria	Terrabacteria group	Actinobacteria	Actinobacteria (high G+C Gram-positive bacteria)	Propionibacteriales	Propionibacteriaceae	Propionibacterium	Propionibacterium freudenreichii
A0A170S572	A0A170S572_PROFR	unreviewed	Alkyl hydroperoxide reductase subunit C	ahpC PFREUDJS001_001986	Propionibacterium freudenreichii subsp. shermanii	187	cellular organisms	Bacteria	Terrabacteria group	Actinobacteria	Actinobacteria (high G+C Gram-positive bacteria)	Propionibacteriales	Propionibacteriaceae	Propionibacterium	Propionibacterium freudenreichii	Propionibacterium freudenreichii subsp. shermanii
A0A1H9TAL7	A0A1H9TAL7_9ACTN	unreviewed	Peroxiredoxin (Alkyl hydroperoxide reductase subunit C)	SAMN05443377_12034	Propionibacterium cyclohexanicum	187	cellular organisms	Bacteria	Terrabacteria group	Actinobacteria	Actinobacteria (high G+C Gram-positive bacteria)	Propionibacteriales	Propionibacteriaceae	Propionibacterium	Propionibacterium cyclohexanicum
A0A2C7ZYG1	A0A2C7ZYG1_9ACTN	unreviewed	Alkyl hydroperoxide reductase, C22 subunit, thioredoxin-like (Detoxification of hydroperoxides)	PFR_JS9-1_1872 PFR_JS9-2_1870	Propionibacterium freudenreichii	187	cellular organisms	Bacteria	Terrabacteria group	Actinobacteria	Actinobacteria (high G+C Gram-positive bacteria)	Propionibacteriales	Propionibacteriaceae	Propionibacterium	Propionibacterium freudenreichii
A0A2C8A1L3	A0A2C8A1L3_9ACTN	unreviewed	Alkyl hydroperoxide reductase, C22 subunit, thioredoxin-like (Alkyl hydroperoxide reductase, C22 subunit, thioredoxin-like (Detoxification of hydroperoxides))	PFR_JS10_1647 PFR_JS13-1_1714 PFR_JS13-2_1701 PFR_JS15-1_539 PFR_JS15-2_542 PFR_JS17-1_1803 PFR_JS17-2_1802 PFR_JS20-1_1670 PFR_JS20-2_1677 PFR_JS21-1_1795 PFR_JS21-2_1794 PFR_JS23_1740 PFR_JS2_1685 PFR_JS7-1_1764 PFR_JS7-2_1764	Propionibacterium freudenreichii	187	cellular organisms	Bacteria	Terrabacteria group	Actinobacteria	Actinobacteria (high G+C Gram-positive bacteria)	Propionibacteriales	Propionibacteriaceae	Propionibacterium	Propionibacterium freudenreichii
D7GIZ9	D7GIZ9_PROFC	unreviewed	Peroxiredoxin/Alkyl hydroperoxide reductase subunit C /Thioredoxin peroxidase/Alkyl hydroperoxide reductase protein C22/General stress protein 22 (EC 1.11.1.15)	ahpC PFREUD_05410	Propionibacterium freudenreichii subsp. shermanii (strain ATCC 9614 / DSM 4902 / CIP 103027 / NCIMB 8099 / CIRM-BIA1)	187	cellular organisms	Bacteria	Terrabacteria group	Actinobacteria	Actinobacteria (high G+C Gram-positive bacteria)	Propionibacteriales	Propionibacteriaceae	Propionibacterium	Propionibacterium freudenreichii	Propionibacterium freudenreichii subsp. shermanii	Propionibacterium freudenreichii subsp. shermanii (strain ATCC 9614 / DSM 4902 / CIP 103027 / NCIMB 8099 / CIRM-BIA1)
U2PR44	U2PR44_9ACTN	unreviewed	Peroxiredoxin (EC 1.11.1.15)	ahpC HMPREF0682_1606	Propionibacterium acidifaciens F0233	187	cellular organisms	Bacteria	Terrabacteria group	Actinobacteria	Actinobacteria (high G+C Gram-positive bacteria)	Propionibacteriales	Propionibacteriaceae	Propionibacterium	Propionibacterium acidifaciens	Propionibacterium acidifaciens F0233
A0A1V1YV56	A0A1V1YV56_9ACTN	unreviewed	Peroxiredoxin	BOG92_11675	Streptomyces sp. WAC00263	189	cellular organisms	Bacteria	Terrabacteria group	Actinobacteria	Actinobacteria (high G+C Gram-positive bacteria)	Streptomycetales	Streptomycetaceae	Streptomyces	Streptomyces sp. WAC00263
A0A134BKJ9	A0A134BKJ9_9ACTO	unreviewed	Alkyl hydroperoxide reductase subunit C (Peroxiredoxin)	CJ240_02485 CYK25_04735 HMPREF1862_01150	Varibaculum cambriense	187	cellular organisms	Bacteria	Terrabacteria group	Actinobacteria	Actinobacteria (high G+C Gram-positive bacteria)	Actinomycetales	Actinomycetaceae	Varibaculum	Varibaculum cambriense
W1TQ58	W1TQ58_9ACTO	unreviewed	Uncharacterized protein	Q618_VCMC00001G1096	Varibaculum cambriense DORA_20	187	cellular organisms	Bacteria	Terrabacteria group	Actinobacteria	Actinobacteria (high G+C Gram-positive bacteria)	Actinomycetales	Actinomycetaceae	Varibaculum	Varibaculum cambriense	Varibaculum cambriense DORA_20
A0A0V0PLB9	A0A0V0PLB9_9BACL	unreviewed	Alkyl hydroperoxide reductase (EC 1.11.1.15)	SD51_12760	Alicyclobacillus tengchongensis	187	cellular organisms	Bacteria	Terrabacteria group	Firmicutes	Bacilli	Bacillales	Alicyclobacillaceae	Alicyclobacillus	Alicyclobacillus tengchongensis
A0A1H2R7B5	A0A1H2R7B5_9BACL	unreviewed	Peroxiredoxin (Alkyl hydroperoxide reductase subunit C)	SAMN04489725_102197	Alicyclobacillus hesperidum	187	cellular organisms	Bacteria	Terrabacteria group	Firmicutes	Bacilli	Bacillales	Alicyclobacillaceae	Alicyclobacillus	Alicyclobacillus hesperidum
A0A1N7JRK3	A0A1N7JRK3_9BACL	unreviewed	Peroxiredoxin (Alkyl hydroperoxide reductase subunit C)	SAMN05421799_101140	Alicyclobacillus vulcanalis	187	cellular organisms	Bacteria	Terrabacteria group	Firmicutes	Bacilli	Bacillales	Alicyclobacillaceae	Alicyclobacillus	Alicyclobacillus vulcanalis
B7DV47	B7DV47_9BACL	unreviewed	Peroxiredoxin (EC 1.11.1.15)	AaLAA1DRAFT_2872	Alicyclobacillus acidocaldarius LAA1	187	cellular organisms	Bacteria	Terrabacteria group	Firmicutes	Bacilli	Bacillales	Alicyclobacillaceae	Alicyclobacillus	Alicyclobacillus acidocaldarius	Alicyclobacillus acidocaldarius LAA1
C8WT09	C8WT09_ALIAD	unreviewed	Peroxiredoxin (EC 1.11.1.15)	Aaci_2519	Alicyclobacillus acidocaldarius subsp. acidocaldarius (strain ATCC 27009 / DSM 446 / JCM 5260 / NBRC 15652 / NCIMB 11725 / NRRL B-14509 / 104-1A) (Bacillus acidocaldarius)	187	cellular organisms	Bacteria	Terrabacteria group	Firmicutes	Bacilli	Bacillales	Alicyclobacillaceae	Alicyclobacillus	Alicyclobacillus acidocaldarius	Alicyclobacillus acidocaldarius (Bacillus acidocaldarius)	Alicyclobacillus acidocaldarius subsp. acidocaldarius (strain ATCC 27009 / DSM 446 / JCM 5260 / NBRC 15652 / NCIMB 11725 / NRRL B-14509 / 104-1A) (Bacillus acidocaldarius)
F8IJJ6	F8IJJ6_ALIAT	unreviewed	Peroxiredoxin	ahpC TC41_2816	Alicyclobacillus acidocaldarius (strain Tc-4-1) (Bacillus acidocaldarius)	187	cellular organisms	Bacteria	Terrabacteria group	Firmicutes	Bacilli	Bacillales	Alicyclobacillaceae	Alicyclobacillus	Alicyclobacillus acidocaldarius	Alicyclobacillus acidocaldarius (Bacillus acidocaldarius)	Alicyclobacillus acidocaldarius (strain Tc-4-1) (Bacillus acidocaldarius)
J9HQW7	J9HQW7_9BACL	unreviewed	Peroxiredoxin	URH17368_2928	Alicyclobacillus hesperidum URH17-3-68	187	cellular organisms	Bacteria	Terrabacteria group	Firmicutes	Bacilli	Bacillales	Alicyclobacillaceae	Alicyclobacillus	Alicyclobacillus hesperidum	Alicyclobacillus hesperidum URH17-3-68
A0A1H8M8J0	A0A1H8M8J0_9BACI	unreviewed	Peroxiredoxin (Alkyl hydroperoxide reductase subunit C)	SAMN04488134_10471	Amphibacillus marinus	188	cellular organisms	Bacteria	Terrabacteria group	Firmicutes	Bacilli	Bacillales	Bacillaceae	Amphibacillus	Amphibacillus marinus
A0A060LX89	A0A060LX89_9BACI	unreviewed	Alkyl hydroperoxide reductase subunit	BleG1_0290	Bacillus lehensis G1	187	cellular organisms	Bacteria	Terrabacteria group	Firmicutes	Bacilli	Bacillales	Bacillaceae	Bacillus	Bacillus lehensis	Bacillus lehensis G1
A0A063XJ52	A0A063XJ52_BACIU	unreviewed	Alkyl hydroperoxide reductase protein C (Peroxiredoxin)	ahpC B4417_2347 BS21228_11585 C7T97_17365	Bacillus subtilis	187	cellular organisms	Bacteria	Terrabacteria group	Firmicutes	Bacilli	Bacillales	Bacillaceae	Bacillus	Bacillus subtilis group	Bacillus subtilis
A0A080ULI4	A0A080ULI4_BACIU	unreviewed	Peroxiredoxin (EC 1.11.1.15)	ahpC DK44_156	Bacillus subtilis subsp. niger	187	cellular organisms	Bacteria	Terrabacteria group	Firmicutes	Bacilli	Bacillales	Bacillaceae	Bacillus	Bacillus subtilis group	Bacillus subtilis	Bacillus subtilis subsp. niger
A0A098FFK1	A0A098FFK1_9BACI	unreviewed	Peroxiredoxin	B8W99_02550 BN1180_03705	Bacillus simplex	187	cellular organisms	Bacteria	Terrabacteria group	Firmicutes	Bacilli	Bacillales	Bacillaceae	Bacillus	Bacillus simplex
A0A0A0U0T4	A0A0A0U0T4_BACIU	unreviewed	Alkyl hydroperoxide reductase (EC 1.11.1.15)	KS08_19465	Bacillus subtilis	187	cellular organisms	Bacteria	Terrabacteria group	Firmicutes	Bacilli	Bacillales	Bacillaceae	Bacillus	Bacillus subtilis group	Bacillus subtilis
A0A0C3JHM2	A0A0C3JHM2_BACIU	unreviewed	Alkyl hydroperoxide reductase (Alkyl hydroperoxide reductase protein C)	B4122_1287 SC09_Contig28orf00202	Bacillus subtilis	187	cellular organisms	Bacteria	Terrabacteria group	Firmicutes	Bacilli	Bacillales	Bacillaceae	Bacillus	Bacillus subtilis group	Bacillus subtilis
A0A0D7XI12	A0A0D7XI12_BACAM	unreviewed	Alkyl hydroperoxide reductase (EC 1.11.1.15) (Fragment)	UZ38_25205	Bacillus amyloliquefaciens (Bacillus velezensis)	128	cellular organisms	Bacteria	Terrabacteria group	Firmicutes	Bacilli	Bacillales	Bacillaceae	Bacillus	Bacillus subtilis group	Bacillus amyloliquefaciens group	Bacillus amyloliquefaciens (Bacillus velezensis)
A0A0D7XPJ6	A0A0D7XPJ6_BACAM	unreviewed	Alkyl hydroperoxide reductase (EC 1.11.1.15) (Peroxiredoxin)	ahpC C1T26_15760 UZ38_11300	Bacillus amyloliquefaciens (Bacillus velezensis)	187	cellular organisms	Bacteria	Terrabacteria group	Firmicutes	Bacilli	Bacillales	Bacillaceae	Bacillus	Bacillus subtilis group	Bacillus amyloliquefaciens group	Bacillus amyloliquefaciens (Bacillus velezensis)
A0A0H3E848	A0A0H3E848_BACA1	unreviewed	Uncharacterized protein	BATR1942_18035	Bacillus atrophaeus (strain 1942)	187	cellular organisms	Bacteria	Terrabacteria group	Firmicutes	Bacilli	Bacillales	Bacillaceae	Bacillus	Bacillus subtilis group	Bacillus atrophaeus	Bacillus atrophaeus (strain 1942)
A0A0J6HP84	A0A0J6HP84_9BACI	unreviewed	Alkyl hydroperoxide reductase (EC 1.11.1.15) (Peroxiredoxin)	ahpC AB447_205045 COP00_15500	Bacillus glycinifermentans	187	cellular organisms	Bacteria	Terrabacteria group	Firmicutes	Bacilli	Bacillales	Bacillaceae	Bacillus	Bacillus glycinifermentans
A0A0K6KQF7	A0A0K6KQF7_BACCE	unreviewed	Alkyl hydroperoxide reductase subunit C (EC 1.11.1.15)	ahpC_3 BN2127_JRS1_09153	Bacillus cereus	187	cellular organisms	Bacteria	Terrabacteria group	Firmicutes	Bacilli	Bacillales	Bacillaceae	Bacillus	Bacillus cereus group	Bacillus cereus
A0A0K9MDE2	A0A0K9MDE2_9BACI	unreviewed	Thioredoxin peroxidase	AC624_15210	Bacillus sp. FJAT-27238	176	cellular organisms	Bacteria	Terrabacteria group	Firmicutes	Bacilli	Bacillales	Bacillaceae	Bacillus	Bacillus sp. FJAT-27238
A0A0M0EXC6	A0A0M0EXC6_9BACI	unreviewed	Alkyl hydroperoxide reductase (EC 1.11.1.15) (Peroxiredoxin)	ahpC AKG34_15100 CN689_17680	Bacillus butanolivorans	187	cellular organisms	Bacteria	Terrabacteria group	Firmicutes	Bacilli	Bacillales	Bacillaceae	Bacillus	Bacillus butanolivorans
A0A0M1NBH6	A0A0M1NBH6_9BACI	unreviewed	Alkyl hydroperoxide reductase (EC 1.11.1.15)	AM232_14675	Bacillus sp. FJAT-21352	187	cellular organisms	Bacteria	Terrabacteria group	Firmicutes	Bacilli	Bacillales	Bacillaceae	Bacillus	Bacillus sp. FJAT-21352
A0A0M1NXB7	A0A0M1NXB7_9BACI	unreviewed	Alkyl hydroperoxide reductase (EC 1.11.1.15)	AM233_24105	Bacillus sp. FJAT-22058	187	cellular organisms	Bacteria	Terrabacteria group	Firmicutes	Bacilli	Bacillales	Bacillaceae	Bacillus	Bacillus sp. FJAT-22058
A0A0Q6HQ14	A0A0Q6HQ14_9BACI	unreviewed	Alkyl hydroperoxide reductase (EC 1.11.1.15)	ASG65_05920	Bacillus sp. Leaf13	187	cellular organisms	Bacteria	Terrabacteria group	Firmicutes	Bacilli	Bacillales	Bacillaceae	Bacillus	Bacillus sp. Leaf13
A0A0Q9VU22	A0A0Q9VU22_9BACI	unreviewed	Alkyl hydroperoxide reductase (EC 1.11.1.15)	ASG99_04890	Bacillus sp. Soil768D1	187	cellular organisms	Bacteria	Terrabacteria group	Firmicutes	Bacilli	Bacillales	Bacillaceae	Bacillus	Bacillus sp. Soil768D1
A0A109MSM7	A0A109MSM7_9BACI	unreviewed	Alkyl hydroperoxide reductase (EC 1.11.1.15)	AS888_02350	Bacillus simplex	187	cellular organisms	Bacteria	Terrabacteria group	Firmicutes	Bacilli	Bacillales	Bacillaceae	Bacillus	Bacillus simplex
A0A109WFE5	A0A109WFE5_9BACI	unreviewed	Alkyl hydroperoxide reductase	AUL54_11305	Bacillus sp. SDLI1	187	cellular organisms	Bacteria	Terrabacteria group	Firmicutes	Bacilli	Bacillales	Bacillaceae	Bacillus	Bacillus sp. SDLI1
A0A125UPG5	A0A125UPG5_9BACI	unreviewed	Alkyl hydroperoxide reductase	BsLM_4054	Bacillus sp. LM 4-2	199	cellular organisms	Bacteria	Terrabacteria group	Firmicutes	Bacilli	Bacillales	Bacillaceae	Bacillus	Bacillus sp. LM 4-2
A0A127D9H5	A0A127D9H5_9BACI	unreviewed	Alkyl hydroperoxide reductase (EC 1.11.1.15)	UP17_15665	Bacillus simplex	187	cellular organisms	Bacteria	Terrabacteria group	Firmicutes	Bacilli	Bacillales	Bacillaceae	Bacillus	Bacillus simplex
A0A136GC17	A0A136GC17_BACIU	unreviewed	Alkyl hydroperoxide reductase	AX282_17850	Bacillus subtilis	187	cellular organisms	Bacteria	Terrabacteria group	Firmicutes	Bacilli	Bacillales	Bacillaceae	Bacillus	Bacillus subtilis group	Bacillus subtilis
A0A142FA19	A0A142FA19_BACAM	unreviewed	Alkyl hydroperoxide reductase subunit C (EC 1.11.1.15)	BAMY6639_10645	Bacillus amyloliquefaciens UMAF6639	187	cellular organisms	Bacteria	Terrabacteria group	Firmicutes	Bacilli	Bacillales	Bacillaceae	Bacillus	Bacillus subtilis group	Bacillus amyloliquefaciens group	Bacillus amyloliquefaciens (Bacillus velezensis)	Bacillus amyloliquefaciens UMAF6639
A0A150F2M9	A0A150F2M9_9BACI	unreviewed	Alkyl hydroperoxide reductase	AXI58_05565	Bacillus nakamurai	187	cellular organisms	Bacteria	Terrabacteria group	Firmicutes	Bacilli	Bacillales	Bacillaceae	Bacillus	Bacillus nakamurai
A0A150KUV0	A0A150KUV0_BACVA	unreviewed	Uncharacterized protein	B4144_4011	Bacillus vallismortis	187	cellular organisms	Bacteria	Terrabacteria group	Firmicutes	Bacilli	Bacillales	Bacillaceae	Bacillus	Bacillus subtilis group	Bacillus vallismortis
A0A178A601	A0A178A601_9BACI	unreviewed	Alkyl hydroperoxide reductase (EC 1.11.1.15)	ABB05_02380	Bacillus galactosidilyticus	189	cellular organisms	Bacteria	Terrabacteria group	Firmicutes	Bacilli	Bacillales	Bacillaceae	Bacillus	Bacillus galactosidilyticus
A0A199WCB8	A0A199WCB8_BACIU	unreviewed	Peroxiredoxin	BH660_16050	Bacillus subtilis subsp. subtilis	187	cellular organisms	Bacteria	Terrabacteria group	Firmicutes	Bacilli	Bacillales	Bacillaceae	Bacillus	Bacillus subtilis group	Bacillus subtilis	Bacillus subtilis subsp. subtilis
A0A1B3XQS9	A0A1B3XQS9_9BACI	unreviewed	Peroxiredoxin	ABE28_014525	Bacillus muralis	187	cellular organisms	Bacteria	Terrabacteria group	Firmicutes	Bacilli	Bacillales	Bacillaceae	Bacillus	Bacillus muralis
A0A1C3SKM5	A0A1C3SKM5_9BACI	unreviewed	Alkyl hydroperoxide reductase subunit C	ahpC BGLY_4677	Bacillus glycinifermentans	187	cellular organisms	Bacteria	Terrabacteria group	Firmicutes	Bacilli	Bacillales	Bacillaceae	Bacillus	Bacillus glycinifermentans
A0A1D7QU90	A0A1D7QU90_9BACI	unreviewed	Alkyl hydroperoxide reductase subunit C-like protein	BBEV_1177	Bacillus beveridgei	181	cellular organisms	Bacteria	Terrabacteria group	Firmicutes	Bacilli	Bacillales	Bacillaceae	Bacillus	Bacillus beveridgei
A0A1D9PQ38	A0A1D9PQ38_9BACI	unreviewed	Peroxiredoxin	ahpC BK055_20345 C0W57_17610 C3Z10_21015 C5O26_11865	Bacillus velezensis	187	cellular organisms	Bacteria	Terrabacteria group	Firmicutes	Bacilli	Bacillales	Bacillaceae	Bacillus	Bacillus subtilis group	Bacillus amyloliquefaciens group	Bacillus velezensis
A0A1J5WQA7	A0A1J5WQA7_9BACI	unreviewed	Peroxiredoxin	BLL41_18080	Bacillus sp. FMQ74	187	cellular organisms	Bacteria	Terrabacteria group	Firmicutes	Bacilli	Bacillales	Bacillaceae	Bacillus	Bacillus sp. FMQ74
A0A1N6S1X4	A0A1N6S1X4_9BACI	unreviewed	Peroxiredoxin (Alkyl hydroperoxide reductase subunit C)	SAMN05878482_101990	Bacillus simplex	187	cellular organisms	Bacteria	Terrabacteria group	Firmicutes	Bacilli	Bacillales	Bacillaceae	Bacillus	Bacillus simplex
A0A1N7FZD2	A0A1N7FZD2_9BACI	unreviewed	Peroxiredoxin (Alkyl hydroperoxide reductase subunit C)	SAMN05880571_2022	Bacillus sp. RUPDJ	187	cellular organisms	Bacteria	Terrabacteria group	Firmicutes	Bacilli	Bacillales	Bacillaceae	Bacillus	Bacillus sp. RUPDJ
A0A1Q8GXU0	A0A1Q8GXU0_BACLI	unreviewed	Alkyl hydroperoxide reductase protein C	B4121_1230	Bacillus licheniformis	187	cellular organisms	Bacteria	Terrabacteria group	Firmicutes	Bacilli	Bacillales	Bacillaceae	Bacillus	Bacillus subtilis group	Bacillus licheniformis
A0A1Q9FX90	A0A1Q9FX90_BACLI	unreviewed	Peroxiredoxin	BHT94_18285	Bacillus licheniformis	187	cellular organisms	Bacteria	Terrabacteria group	Firmicutes	Bacilli	Bacillales	Bacillaceae	Bacillus	Bacillus subtilis group	Bacillus licheniformis
A0A1R1RG16	A0A1R1RG16_9BACI	unreviewed	Peroxiredoxin	BTA31_20520	Bacillus haynesii	187	cellular organisms	Bacteria	Terrabacteria group	Firmicutes	Bacilli	Bacillales	Bacillaceae	Bacillus	Bacillus haynesii
A0A1R1S1V9	A0A1R1S1V9_9BACI	unreviewed	Peroxiredoxin	BTA30_05135 BW143_07540	Bacillus swezeyi	187	cellular organisms	Bacteria	Terrabacteria group	Firmicutes	Bacilli	Bacillales	Bacillaceae	Bacillus	Bacillus swezeyi
A0A1V4G1J6	A0A1V4G1J6_9BACI	unreviewed	Peroxiredoxin	B2I22_02255	Bacillus intestinalis	187	cellular organisms	Bacteria	Terrabacteria group	Firmicutes	Bacilli	Bacillales	Bacillaceae	Bacillus	Bacillus intestinalis
A0A1W6HPF5	A0A1W6HPF5_BACVA	unreviewed	Peroxiredoxin	B9C48_18880	Bacillus vallismortis	187	cellular organisms	Bacteria	Terrabacteria group	Firmicutes	Bacilli	Bacillales	Bacillaceae	Bacillus	Bacillus subtilis group	Bacillus vallismortis
A0A1X7C7D4	A0A1X7C7D4_9BACI	unreviewed	Peroxiredoxin (Alkyl hydroperoxide reductase subunit C)	SAMN02744787_0379	Bacillus sp. CC120222-01	187	cellular organisms	Bacteria	Terrabacteria group	Firmicutes	Bacilli	Bacillales	Bacillaceae	Bacillus	Bacillus sp. CC120222-01
A0A1Y0X0G4	A0A1Y0X0G4_BACLI	unreviewed	Peroxiredoxin (EC 1.11.1.15)	S101441_04378	Bacillus licheniformis	187	cellular organisms	Bacteria	Terrabacteria group	Firmicutes	Bacilli	Bacillales	Bacillaceae	Bacillus	Bacillus subtilis group	Bacillus licheniformis
A0A1Y0XLH9	A0A1Y0XLH9_BACAM	unreviewed	Peroxiredoxin (EC 1.11.1.15)	prdX S101267_04109	Bacillus amyloliquefaciens (Bacillus velezensis)	187	cellular organisms	Bacteria	Terrabacteria group	Firmicutes	Bacilli	Bacillales	Bacillaceae	Bacillus	Bacillus subtilis group	Bacillus amyloliquefaciens group	Bacillus amyloliquefaciens (Bacillus velezensis)
A0A1Y0YM77	A0A1Y0YM77_BACLI	unreviewed	Peroxiredoxin (EC 1.11.1.15)	S100027_04455	Bacillus licheniformis	187	cellular organisms	Bacteria	Terrabacteria group	Firmicutes	Bacilli	Bacillales	Bacillaceae	Bacillus	Bacillus subtilis group	Bacillus licheniformis
A0A223EM77	A0A223EM77_9BACI	unreviewed	Peroxiredoxin	BS1321_21950	Bacillus simplex NBRC 15720 = DSM 1321	187	cellular organisms	Bacteria	Terrabacteria group	Firmicutes	Bacilli	Bacillales	Bacillaceae	Bacillus	Bacillus simplex	Bacillus simplex NBRC 15720 = DSM 1321
A0A239FCE3	A0A239FCE3_9BACI	unreviewed	Peroxiredoxin (Alkyl hydroperoxide reductase subunit C)	SAMN05444672_10117	Bacillus sp. OK838	187	cellular organisms	Bacteria	Terrabacteria group	Firmicutes	Bacilli	Bacillales	Bacillaceae	Bacillus	Bacillus sp. OK838
A0A268DV56	A0A268DV56_9BACI	unreviewed	Peroxiredoxin	ahpC CHH79_05705 CWD84_00715	Bacillus siamensis	187	cellular organisms	Bacteria	Terrabacteria group	Firmicutes	Bacilli	Bacillales	Bacillaceae	Bacillus	Bacillus subtilis group	Bacillus amyloliquefaciens group	Bacillus siamensis
A0A285JFA9	A0A285JFA9_9BACI	unreviewed	Peroxiredoxin (Alkyl hydroperoxide reductase subunit C)	SAMN02744790_00485	Bacillus sp. GL120224-02	187	cellular organisms	Bacteria	Terrabacteria group	Firmicutes	Bacilli	Bacillales	Bacillaceae	Bacillus	Bacillus sp. GL120224-02
A0A2A2W1D4	A0A2A2W1D4_9BACI	unreviewed	Peroxiredoxin	ahpC CJU60_00585	Bacillus sp. 7705b	187	cellular organisms	Bacteria	Terrabacteria group	Firmicutes	Bacilli	Bacillales	Bacillaceae	Bacillus	Bacillus sp. 7705b
A0A2A4BM48	A0A2A4BM48_9BACI	unreviewed	Peroxiredoxin	ahpC CMV16_01710	Bacillus simplex	187	cellular organisms	Bacteria	Terrabacteria group	Firmicutes	Bacilli	Bacillales	Bacillaceae	Bacillus	Bacillus simplex
A0A2A8FJ03	A0A2A8FJ03_9BACI	unreviewed	Peroxiredoxin	ahpC CN563_17805	Bacillus sp. AFS026049	187	cellular organisms	Bacteria	Terrabacteria group	Firmicutes	Bacilli	Bacillales	Bacillaceae	Bacillus	Bacillus sp. AFS026049
A0A2A8TP68	A0A2A8TP68_9BACI	unreviewed	Peroxiredoxin	ahpC CN380_09460	Bacillus sp. AFS017274	187	cellular organisms	Bacteria	Terrabacteria group	Firmicutes	Bacilli	Bacillales	Bacillaceae	Bacillus	Bacillus sp. AFS017274
A0A2C4QC39	A0A2C4QC39_9BACI	unreviewed	Peroxiredoxin	ahpC COF64_13945	Bacillus sp. AFS043905	187	cellular organisms	Bacteria	Terrabacteria group	Firmicutes	Bacilli	Bacillales	Bacillaceae	Bacillus	Bacillus sp. AFS043905
A0A2D3DV82	A0A2D3DV82_BACIU	unreviewed	Peroxiredoxin	BMJ37_18950	Bacillus subtilis	187	cellular organisms	Bacteria	Terrabacteria group	Firmicutes	Bacilli	Bacillales	Bacillaceae	Bacillus	Bacillus subtilis group	Bacillus subtilis
A0A2H3LDD3	A0A2H3LDD3_9BACI	unreviewed	Peroxiredoxin	ahpC CON84_22845	Bacillus sp. AFS094228	187	cellular organisms	Bacteria	Terrabacteria group	Firmicutes	Bacilli	Bacillales	Bacillaceae	Bacillus	Bacillus sp. AFS094228
A0A2I5K1Y6	A0A2I5K1Y6_9BACI	unreviewed	Peroxiredoxin	ahpC CU084_20880	Bacillus velezensis	193	cellular organisms	Bacteria	Terrabacteria group	Firmicutes	Bacilli	Bacillales	Bacillaceae	Bacillus	Bacillus subtilis group	Bacillus amyloliquefaciens group	Bacillus velezensis
A0A2I7T1X3	A0A2I7T1X3_BACIU	unreviewed	Peroxiredoxin	ahpC C0W65_08850	Bacillus subtilis	187	cellular organisms	Bacteria	Terrabacteria group	Firmicutes	Bacilli	Bacillales	Bacillaceae	Bacillus	Bacillus subtilis group	Bacillus subtilis
A0A2L0QFT8	A0A2L0QFT8_BACCE	unreviewed	Peroxiredoxin	ahpC C1T25_20700	Bacillus cereus	187	cellular organisms	Bacteria	Terrabacteria group	Firmicutes	Bacilli	Bacillales	Bacillaceae	Bacillus	Bacillus cereus group	Bacillus cereus
A0A2L0RGQ5	A0A2L0RGQ5_9BACI	unreviewed	Peroxiredoxin	ahpC C1T29_24225	Bacillus sp. MBGLi79	187	cellular organisms	Bacteria	Terrabacteria group	Firmicutes	Bacilli	Bacillales	Bacillaceae	Bacillus	Bacillus sp. MBGLi79
A0A2L0RGT5	A0A2L0RGT5_9BACI	unreviewed	Peroxiredoxin	ahpC C1T29_24275	Bacillus sp. MBGLi79	187	cellular organisms	Bacteria	Terrabacteria group	Firmicutes	Bacilli	Bacillales	Bacillaceae	Bacillus	Bacillus sp. MBGLi79
A0A2M8T083	A0A2M8T083_9BACI	unreviewed	Peroxiredoxin	ahpC CVV77_09260	Bacillus sp. SN1	187	cellular organisms	Bacteria	Terrabacteria group	Firmicutes	Bacilli	Bacillales	Bacillaceae	Bacillus	Bacillus sp. SN1
A0A2M9NXE1	A0A2M9NXE1_9BACI	unreviewed	Peroxiredoxin	ahpC CVN76_11585	Bacillus sp. mrc49	187	cellular organisms	Bacteria	Terrabacteria group	Firmicutes	Bacilli	Bacillales	Bacillaceae	Bacillus	Bacillus sp. mrc49
A0A2M9W2P0	A0A2M9W2P0_BACVA	unreviewed	Peroxiredoxin	ahpC CPT06_03005	Bacillus vallismortis	187	cellular organisms	Bacteria	Terrabacteria group	Firmicutes	Bacilli	Bacillales	Bacillaceae	Bacillus	Bacillus subtilis group	Bacillus vallismortis
A0A2N0Y9U3	A0A2N0Y9U3_9BACI	unreviewed	Peroxiredoxin	ahpC CW306_05470	Bacillus sp. BA3	187	cellular organisms	Bacteria	Terrabacteria group	Firmicutes	Bacilli	Bacillales	Bacillaceae	Bacillus	Bacillus sp. BA3
A0A2N1KCI3	A0A2N1KCI3_9BACI	unreviewed	Peroxiredoxin	ahpC CW370_13170	Bacillus sp. SN32	187	cellular organisms	Bacteria	Terrabacteria group	Firmicutes	Bacilli	Bacillales	Bacillaceae	Bacillus	Bacillus sp. SN32
A0A2N4T9Y6	A0A2N4T9Y6_9BACI	unreviewed	Peroxiredoxin	BV582_12070	Bacillus paralicheniformis	187	cellular organisms	Bacteria	Terrabacteria group	Firmicutes	Bacilli	Bacillales	Bacillaceae	Bacillus	Bacillus subtilis group	Bacillus paralicheniformis
A0A2N5I867	A0A2N5I867_9BACI	unreviewed	Thioredoxin peroxidase	CVD28_07480	Bacillus sp. M6-12	180	cellular organisms	Bacteria	Terrabacteria group	Firmicutes	Bacilli	Bacillales	Bacillaceae	Bacillus	Bacillus sp. M6-12
A7ZAJ9	A7ZAJ9_BACVZ	unreviewed	AhpC (EC 1.11.1.15)	ahpC RBAM_036960	Bacillus velezensis (strain DSM 23117 / BGSC 10A6 / FZB42) (Bacillus amyloliquefaciens subsp. plantarum)	187	cellular organisms	Bacteria	Terrabacteria group	Firmicutes	Bacilli	Bacillales	Bacillaceae	Bacillus	Bacillus subtilis group	Bacillus amyloliquefaciens group	Bacillus velezensis	Bacillus velezensis (strain DSM 23117 / BGSC 10A6 / FZB42) (Bacillus amyloliquefaciens subsp. plantarum)
D4G406	D4G406_BACNB	unreviewed	Alkyl hydroperoxide reductase	ahpC BSNT_10698	Bacillus subtilis subsp. natto (strain BEST195)	203	cellular organisms	Bacteria	Terrabacteria group	Firmicutes	Bacilli	Bacillales	Bacillaceae	Bacillus	Bacillus subtilis group	Bacillus subtilis	Bacillus subtilis subsp. natto	Bacillus subtilis subsp. natto (strain BEST195)
E0TZ81	E0TZ81_BACPZ	unreviewed	Alkyl hydroperoxide reductase (Small subunit)	ahpC BSUW23_19990	Bacillus subtilis subsp. spizizenii (strain ATCC 23059 / NRRL B-14472 / W23)	187	cellular organisms	Bacteria	Terrabacteria group	Firmicutes	Bacilli	Bacillales	Bacillaceae	Bacillus	Bacillus subtilis group	Bacillus subtilis	Bacillus subtilis subsp. spizizenii	Bacillus subtilis subsp. spizizenii (strain ATCC 23059 / NRRL B-14472 / W23)
G4EP96	G4EP96_BACIU	unreviewed	Alkyl hydroperoxide reductase (EC 1.11.1.15)	BSSC8_01760	Bacillus subtilis subsp. subtilis str. SC-8	203	cellular organisms	Bacteria	Terrabacteria group	Firmicutes	Bacilli	Bacillales	Bacillaceae	Bacillus	Bacillus subtilis group	Bacillus subtilis	Bacillus subtilis subsp. subtilis	Bacillus subtilis subsp. subtilis str. SC-8
G4NZ07	G4NZ07_BACPT	unreviewed	Peroxiredoxin	ahpC GYO_4413	Bacillus subtilis subsp. spizizenii (strain TU-B-10)	187	cellular organisms	Bacteria	Terrabacteria group	Firmicutes	Bacilli	Bacillales	Bacillaceae	Bacillus	Bacillus subtilis group	Bacillus subtilis	Bacillus subtilis subsp. spizizenii	Bacillus subtilis subsp. spizizenii (strain TU-B-10)
G9QJJ4	G9QJJ4_9BACI	unreviewed	Alkyl hydroperoxide reductase subunit C	HMPREF1015_01877	Bacillus smithii 7_3_47FAA	187	cellular organisms	Bacteria	Terrabacteria group	Firmicutes	Bacilli	Bacillales	Bacillaceae	Bacillus	Bacillus smithii	Bacillus smithii 7_3_47FAA
I0FB21	I0FB21_9BACI	unreviewed	Alkyl hydroperoxide reductase protein C	MY9_4145	Bacillus sp. JS	187	cellular organisms	Bacteria	Terrabacteria group	Firmicutes	Bacilli	Bacillales	Bacillaceae	Bacillus	Bacillus sp. JS
I2CC47	I2CC47_BACAM	unreviewed	Peroxiredoxin (Alkyl hydroperoxide reductase subunit C) (EC 1.11.1.15)	ahpC MUS_4388	Bacillus amyloliquefaciens Y2	204	cellular organisms	Bacteria	Terrabacteria group	Firmicutes	Bacilli	Bacillales	Bacillaceae	Bacillus	Bacillus subtilis group	Bacillus amyloliquefaciens group	Bacillus amyloliquefaciens (Bacillus velezensis)	Bacillus amyloliquefaciens Y2
I2HX84	I2HX84_9BACI	unreviewed	AhpC/TSA family protein	MY7_3707	Bacillus sp. 5B6	204	cellular organisms	Bacteria	Terrabacteria group	Firmicutes	Bacilli	Bacillales	Bacillaceae	Bacillus	Bacillus sp. 5B6
L8AWQ7	L8AWQ7_BACIU	unreviewed	Alkyl hydroperoxide reductase	ahpC BEST7613_7166	Bacillus subtilis BEST7613	187	cellular organisms	Bacteria	Terrabacteria group	Firmicutes	Bacilli	Bacillales	Bacillaceae	Bacillus	Bacillus subtilis group	Bacillus subtilis	Bacillus subtilis BEST7613
L8Q4N6	L8Q4N6_BACIU	unreviewed	Alkyl hydroperoxide reductase protein C	BSI_07350	Bacillus subtilis subsp. inaquosorum KCTC 13429	187	cellular organisms	Bacteria	Terrabacteria group	Firmicutes	Bacilli	Bacillales	Bacillaceae	Bacillus	Bacillus subtilis group	Bacillus subtilis	Bacillus subtilis subsp. inaquosorum	Bacillus subtilis subsp. inaquosorum KCTC 13429
M4KXU6	M4KXU6_BACIU	unreviewed	Alkyl hydroperoxide reductase (Small subunit) (EC 1.11.1.5)	ahpC C663_3925	Bacillus subtilis XF-1	199	cellular organisms	Bacteria	Terrabacteria group	Firmicutes	Bacilli	Bacillales	Bacillaceae	Bacillus	Bacillus subtilis group	Bacillus subtilis	Bacillus subtilis XF-1
M5PCH4	M5PCH4_9BACI	unreviewed	Alkyl hydroperoxide reductase small subunit AhpC	BSONL12_19139	Bacillus sonorensis L12	187	cellular organisms	Bacteria	Terrabacteria group	Firmicutes	Bacilli	Bacillales	Bacillaceae	Bacillus	Bacillus subtilis group	Bacillus sonorensis	Bacillus sonorensis L12
Q65CW0	Q65CW0_BACLD	unreviewed	Alkyl hydroperoxide reductase (Small subunit)	ahpC BL00200	Bacillus licheniformis (strain ATCC 14580 / DSM 13 / JCM 2505 / NBRC 12200 / NCIMB 9375 / NRRL NRS-1264 / Gibson 46)	187	cellular organisms	Bacteria	Terrabacteria group	Firmicutes	Bacilli	Bacillales	Bacillaceae	Bacillus	Bacillus subtilis group	Bacillus licheniformis	Bacillus licheniformis (strain ATCC 14580 / DSM 13 / JCM 2505 / NBRC 12200 / NCIMB 9375 / NRRL NRS-1264 / Gibson 46)
S6FVQ8	S6FVQ8_9BACI	unreviewed	Alkyl hydroperoxide reductase (Small subunit) (EC 1.11.1.5)	ahpC RBAU_3824	Bacillus velezensis UCMB5033	187	cellular organisms	Bacteria	Terrabacteria group	Firmicutes	Bacilli	Bacillales	Bacillaceae	Bacillus	Bacillus subtilis group	Bacillus amyloliquefaciens group	Bacillus velezensis	Bacillus velezensis UCMB5033
T5H9Z8	T5H9Z8_BACLI	unreviewed	Alkyl hydroperoxide reductase subunit C (EC 1.11.1.15)	N399_23250	Bacillus licheniformis CG-B52	187	cellular organisms	Bacteria	Terrabacteria group	Firmicutes	Bacilli	Bacillales	Bacillaceae	Bacillus	Bacillus subtilis group	Bacillus licheniformis	Bacillus licheniformis CG-B52
U2AEK5	U2AEK5_9BACI	unreviewed	Alkyl hydroperoxide reductase subunit C (EC 1.11.1.15)	N880_14460	Bacillus sp. EGD-AK10	187	cellular organisms	Bacteria	Terrabacteria group	Firmicutes	Bacilli	Bacillales	Bacillaceae	Bacillus	Bacillus sp. EGD-AK10
W7RB88	W7RB88_BACLI	unreviewed	Alkyl hydroperoxide reductase (EC 1.11.1.15)	M769_0115565	Bacillus licheniformis S 16	187	cellular organisms	Bacteria	Terrabacteria group	Firmicutes	Bacilli	Bacillales	Bacillaceae	Bacillus	Bacillus subtilis group	Bacillus licheniformis	Bacillus licheniformis S 16
A0A0J6BPV7	A0A0J6BPV7_BREBE	unreviewed	Thioredoxin peroxidase	AB432_03570	Brevibacillus brevis (Bacillus brevis)	176	cellular organisms	Bacteria	Terrabacteria group	Firmicutes	Bacilli	Bacillales	Paenibacillaceae	Brevibacillus	Brevibacillus brevis (Bacillus brevis)
A0A165LCS8	A0A165LCS8_BREPA	unreviewed	Thioredoxin peroxidase	AV540_12570	Brevibacillus parabrevis	176	cellular organisms	Bacteria	Terrabacteria group	Firmicutes	Bacilli	Bacillales	Paenibacillaceae	Brevibacillus	Brevibacillus parabrevis
A0A1I3LNI8	A0A1I3LNI8_9BACL	unreviewed	Alkyl hydroperoxide reductase subunit AhpC (Peroxiredoxin)	SAMN05518846_101380	Brevibacillus sp. OK042	176	cellular organisms	Bacteria	Terrabacteria group	Firmicutes	Bacilli	Bacillales	Paenibacillaceae	Brevibacillus	Brevibacillus sp. OK042
A0A1Y4X688	A0A1Y4X688_BREBE	unreviewed	Thioredoxin peroxidase	B5G50_07380	Brevibacillus brevis (Bacillus brevis)	176	cellular organisms	Bacteria	Terrabacteria group	Firmicutes	Bacilli	Bacillales	Paenibacillaceae	Brevibacillus	Brevibacillus brevis (Bacillus brevis)
A0A220MBD1	A0A220MBD1_9BACL	unreviewed	Thioredoxin peroxidase	BP422_01415	Brevibacillus formosus	176	cellular organisms	Bacteria	Terrabacteria group	Firmicutes	Bacilli	Bacillales	Paenibacillaceae	Brevibacillus	Brevibacillus formosus
A0A291BFJ4	A0A291BFJ4_BREBE	unreviewed	Peroxiredoxin	A616_07230	Brevibacillus brevis X23	176	cellular organisms	Bacteria	Terrabacteria group	Firmicutes	Bacilli	Bacillales	Paenibacillaceae	Brevibacillus	Brevibacillus brevis (Bacillus brevis)	Brevibacillus brevis X23
A0A2P7SZ19	A0A2P7SZ19_BREBE	unreviewed	Thioredoxin peroxidase	C7J99_19325	Brevibacillus brevis (Bacillus brevis)	176	cellular organisms	Bacteria	Terrabacteria group	Firmicutes	Bacilli	Bacillales	Paenibacillaceae	Brevibacillus	Brevibacillus brevis (Bacillus brevis)
A0A2P7UN16	A0A2P7UN16_9BACL	unreviewed	Thioredoxin peroxidase	C7R93_25625	Brevibacillus sp. NRRL NRS-1210	176	cellular organisms	Bacteria	Terrabacteria group	Firmicutes	Bacilli	Bacillales	Paenibacillaceae	Brevibacillus	Brevibacillus sp. NRRL NRS-1210
A0A2P7XA60	A0A2P7XA60_9BACL	unreviewed	Thioredoxin peroxidase	C7R94_03980	Brevibacillus sp. NRRL NRS-603	176	cellular organisms	Bacteria	Terrabacteria group	Firmicutes	Bacilli	Bacillales	Paenibacillaceae	Brevibacillus	Brevibacillus sp. NRRL NRS-603
C0Z7G3	C0Z7G3_BREBN	unreviewed	Uncharacterized protein	BBR47_12290	Brevibacillus brevis (strain 47 / JCM 6285 / NBRC 100599)	176	cellular organisms	Bacteria	Terrabacteria group	Firmicutes	Bacilli	Bacillales	Paenibacillaceae	Brevibacillus	Brevibacillus brevis (Bacillus brevis)	Brevibacillus brevis (strain 47 / JCM 6285 / NBRC 100599)
J3AJD7	J3AJD7_9BACL	unreviewed	Peroxiredoxin	PMI05_00134	Brevibacillus sp. BC25	176	cellular organisms	Bacteria	Terrabacteria group	Firmicutes	Bacilli	Bacillales	Paenibacillaceae	Brevibacillus	Brevibacillus sp. BC25
J3B4V7	J3B4V7_9BACL	unreviewed	Peroxiredoxin	PMI08_02098	Brevibacillus sp. CF112	176	cellular organisms	Bacteria	Terrabacteria group	Firmicutes	Bacilli	Bacillales	Paenibacillaceae	Brevibacillus	Brevibacillus sp. CF112
L5MWQ8	L5MWQ8_9BACL	unreviewed	Uncharacterized protein	D478_06884	Brevibacillus agri BAB-2500	176	cellular organisms	Bacteria	Terrabacteria group	Firmicutes	Bacilli	Bacillales	Paenibacillaceae	Brevibacillus	Brevibacillus agri	Brevibacillus agri BAB-2500
A0A150LHE2	A0A150LHE2_9BACI	unreviewed	Peroxiredoxin	B4135_3267 BAA03_07705	Caldibacillus debilis	187	cellular organisms	Bacteria	Terrabacteria group	Firmicutes	Bacilli	Bacillales	Bacillaceae	Caldibacillus	Caldibacillus debilis
A0A0R2HW32	A0A0R2HW32_CARDV	unreviewed	Alkyl hydroperoxide reductase protein c	IV74_GL000915	Carnobacterium divergens DSM 20623	190	cellular organisms	Bacteria	Terrabacteria group	Firmicutes	Bacilli	Lactobacillales	Carnobacteriaceae	Carnobacterium	Carnobacterium divergens (Lactobacillus divergens)	Carnobacterium divergens DSM 20623
A0A1A7VBY3	A0A1A7VBY3_CARDV	unreviewed	Alkyl hydroperoxide reductase (Small subunit) (EC 1.11.1.5)	ahpC CDIV41_50159	Carnobacterium divergens (Lactobacillus divergens)	187	cellular organisms	Bacteria	Terrabacteria group	Firmicutes	Bacilli	Lactobacillales	Carnobacteriaceae	Carnobacterium	Carnobacterium divergens (Lactobacillus divergens)
A0A059N242	A0A059N242_ENTFL	unreviewed	Peroxiredoxin	HMPREF2097_01719	Enterococcus faecalis 918	187	cellular organisms	Bacteria	Terrabacteria group	Firmicutes	Bacilli	Lactobacillales	Enterococcaceae	Enterococcus	Enterococcus faecalis (Streptococcus faecalis)	Enterococcus faecalis 918
A0A0H2Q294	A0A0H2Q294_9ENTE	unreviewed	Alkyl hydroperoxide reductase (EC 1.11.1.15) (Peroxiredoxin)	AA987_02455 B5E88_00585	Enterococcus cecorum	186	cellular organisms	Bacteria	Terrabacteria group	Firmicutes	Bacilli	Lactobacillales	Enterococcaceae	Enterococcus	Enterococcus cecorum
A0A0M2AQE8	A0A0M2AQE8_ENTFL	unreviewed	Peroxiredoxin	WO5_02581	Enterococcus faecalis EnGen0354	187	cellular organisms	Bacteria	Terrabacteria group	Firmicutes	Bacilli	Lactobacillales	Enterococcaceae	Enterococcus	Enterococcus faecalis (Streptococcus faecalis)	Enterococcus faecalis EnGen0354
A0A0M2CJ99	A0A0M2CJ99_ENTFL	unreviewed	Peroxiredoxin	P026_02492	Enterococcus faecalis EnGen0426	187	cellular organisms	Bacteria	Terrabacteria group	Firmicutes	Bacilli	Lactobacillales	Enterococcaceae	Enterococcus	Enterococcus faecalis (Streptococcus faecalis)	Enterococcus faecalis EnGen0426
A0A0N0KT84	A0A0N0KT84_9ENTE	unreviewed	Alkyl hydroperoxide reductase (EC 1.11.1.15)	AEQ18_01285	Enterococcus sp. RIT-PI-f	187	cellular organisms	Bacteria	Terrabacteria group	Firmicutes	Bacilli	Lactobacillales	Enterococcaceae	Enterococcus	Enterococcus sp. RIT-PI-f
A0A0S3KBQ1	A0A0S3KBQ1_9ENTE	unreviewed	Alkyl hydroperoxide reductase	ATZ33_08990	Enterococcus silesiacus	187	cellular organisms	Bacteria	Terrabacteria group	Firmicutes	Bacilli	Lactobacillales	Enterococcaceae	Enterococcus	Enterococcus silesiacus
A0A0U2XEF5	A0A0U2XEF5_9ENTE	unreviewed	Alkyl hydroperoxide reductase	ATZ35_00775	Enterococcus rotai	187	cellular organisms	Bacteria	Terrabacteria group	Firmicutes	Bacilli	Lactobacillales	Enterococcaceae	Enterococcus	Enterococcus rotai
A0A0X8PQY5	A0A0X8PQY5_ENTGA	unreviewed	Peroxiredoxin	ahpC AL523_12645	Enterococcus gallinarum	187	cellular organisms	Bacteria	Terrabacteria group	Firmicutes	Bacilli	Lactobacillales	Enterococcaceae	Enterococcus	Enterococcus gallinarum
A0A125W6S0	A0A125W6S0_ENTFL	unreviewed	Peroxiredoxin (EC 1.11.1.15)	ahpC HMPREF9498_01361	Enterococcus faecalis TX4248	187	cellular organisms	Bacteria	Terrabacteria group	Firmicutes	Bacilli	Lactobacillales	Enterococcaceae	Enterococcus	Enterococcus faecalis (Streptococcus faecalis)	Enterococcus faecalis TX4248
A0A1B4XR68	A0A1B4XR68_ENTFL	unreviewed	Peroxiredoxin	BZG32_13255	Enterococcus faecalis (Streptococcus faecalis)	187	cellular organisms	Bacteria	Terrabacteria group	Firmicutes	Bacilli	Lactobacillales	Enterococcaceae	Enterococcus	Enterococcus faecalis (Streptococcus faecalis)
A0A1E5GNV6	A0A1E5GNV6_9ENTE	unreviewed	Peroxiredoxin	BCR21_05180	Enterococcus ureasiticus	187	cellular organisms	Bacteria	Terrabacteria group	Firmicutes	Bacilli	Lactobacillales	Enterococcaceae	Enterococcus	Enterococcus ureasiticus
A0A1E5GQA9	A0A1E5GQA9_9ENTE	unreviewed	Peroxiredoxin	BCR23_12260	Enterococcus quebecensis	187	cellular organisms	Bacteria	Terrabacteria group	Firmicutes	Bacilli	Lactobacillales	Enterococcaceae	Enterococcus	Enterococcus quebecensis
A0A1E5H4R1	A0A1E5H4R1_9ENTE	unreviewed	Peroxiredoxin	BCR22_09790	Enterococcus plantarum	187	cellular organisms	Bacteria	Terrabacteria group	Firmicutes	Bacilli	Lactobacillales	Enterococcaceae	Enterococcus	Enterococcus plantarum
A0A1E5H4T7	A0A1E5H4T7_9ENTE	unreviewed	Peroxiredoxin	BCR25_14455	Enterococcus termitis	187	cellular organisms	Bacteria	Terrabacteria group	Firmicutes	Bacilli	Lactobacillales	Enterococcaceae	Enterococcus	Enterococcus termitis
A0A1E5H9F1	A0A1E5H9F1_9ENTE	unreviewed	Peroxiredoxin	BCR24_06820	Enterococcus ureilyticus	187	cellular organisms	Bacteria	Terrabacteria group	Firmicutes	Bacilli	Lactobacillales	Enterococcaceae	Enterococcus	Enterococcus ureilyticus
A0A1E5L0X3	A0A1E5L0X3_9ENTE	unreviewed	Peroxiredoxin	BCR26_07875	Enterococcus rivorum	187	cellular organisms	Bacteria	Terrabacteria group	Firmicutes	Bacilli	Lactobacillales	Enterococcaceae	Enterococcus	Enterococcus rivorum
A0A1L8RF34	A0A1L8RF34_9ENTE	unreviewed	Alkyl hydroperoxide reductase subunit C	RU97_GL001744	Enterococcus canis	187	cellular organisms	Bacteria	Terrabacteria group	Firmicutes	Bacilli	Lactobacillales	Enterococcaceae	Enterococcus	Enterococcus canis
A0A1L8SI27	A0A1L8SI27_ENTCA	unreviewed	Peroxiredoxin (Alkyl hydroperoxide reductase subunit C)	BH739_10475 BZK37_09040 RU99_GL002663 SAMN04487887_10417 SAMN05216513_11918	Enterococcus casseliflavus (Enterococcus flavescens)	187	cellular organisms	Bacteria	Terrabacteria group	Firmicutes	Bacilli	Lactobacillales	Enterococcaceae	Enterococcus	Enterococcus casseliflavus (Enterococcus flavescens)
A0A1L8U0U7	A0A1L8U0U7_ENTGA	unreviewed	Alkyl hydroperoxide reductase subunit C	RV03_GL002792	Enterococcus gallinarum	187	cellular organisms	Bacteria	Terrabacteria group	Firmicutes	Bacilli	Lactobacillales	Enterococcaceae	Enterococcus	Enterococcus gallinarum
A0A1V8YYJ1	A0A1V8YYJ1_ENTGA	unreviewed	Peroxiredoxin	ahpC C2L98_14880 CKY18_09215	Enterococcus gallinarum	187	cellular organisms	Bacteria	Terrabacteria group	Firmicutes	Bacilli	Lactobacillales	Enterococcaceae	Enterococcus	Enterococcus gallinarum
A0A1X3BYN9	A0A1X3BYN9_ENTFL	unreviewed	Peroxiredoxin	ELS84_0187	Enterococcus faecalis (Streptococcus faecalis)	187	cellular organisms	Bacteria	Terrabacteria group	Firmicutes	Bacilli	Lactobacillales	Enterococcaceae	Enterococcus	Enterococcus faecalis (Streptococcus faecalis)
A0A200IH85	A0A200IH85_9ENTE	unreviewed	Alkyl hydroperoxide reductase subunit C	A5867_002059	Enterococcus sp. 6D12_DIV0197	187	cellular organisms	Bacteria	Terrabacteria group	Firmicutes	Bacilli	Lactobacillales	Enterococcaceae	Enterococcus	Enterococcus sp. 6D12_DIV0197
A0A200JC11	A0A200JC11_9ENTE	unreviewed	Peroxiredoxin	A5889_000193	Enterococcus sp. 9D6_DIV0238	187	cellular organisms	Bacteria	Terrabacteria group	Firmicutes	Bacilli	Lactobacillales	Enterococcaceae	Enterococcus	Enterococcus sp. 9D6_DIV0238
A0A242A6P7	A0A242A6P7_9ENTE	unreviewed	Alkyl hydroperoxide reductase subunit C	A5886_001666	Enterococcus sp. 8G7_MSG3316	187	cellular organisms	Bacteria	Terrabacteria group	Firmicutes	Bacilli	Lactobacillales	Enterococcaceae	Enterococcus	Enterococcus sp. 8G7_MSG3316
A0A242AT00	A0A242AT00_9ENTE	unreviewed	Peroxiredoxin	A5821_000127	Enterococcus sp. 7F3_DIV0205	187	cellular organisms	Bacteria	Terrabacteria group	Firmicutes	Bacilli	Lactobacillales	Enterococcaceae	Enterococcus	Enterococcus sp. 7F3_DIV0205
A0A242B9A8	A0A242B9A8_9ENTE	unreviewed	Peroxiredoxin	A5819_002135	Enterococcus sp. 7E2_DIV0204	187	cellular organisms	Bacteria	Terrabacteria group	Firmicutes	Bacilli	Lactobacillales	Enterococcaceae	Enterococcus	Enterococcus sp. 7E2_DIV0204
A0A242C1Z9	A0A242C1Z9_9ENTE	unreviewed	Alkyl hydroperoxide reductase subunit C	A5883_001263	Enterococcus sp. 5B3_DIV0040	187	cellular organisms	Bacteria	Terrabacteria group	Firmicutes	Bacilli	Lactobacillales	Enterococcaceae	Enterococcus	Enterococcus sp. 5B3_DIV0040
A0A242C7G9	A0A242C7G9_9ENTE	unreviewed	Peroxiredoxin	A5880_003025	Enterococcus sp. 4G2_DIV0659	187	cellular organisms	Bacteria	Terrabacteria group	Firmicutes	Bacilli	Lactobacillales	Enterococcaceae	Enterococcus	Enterococcus sp. 4G2_DIV0659
A0A242CUU8	A0A242CUU8_9ENTE	unreviewed	Alkyl hydroperoxide reductase subunit C	A5882_002465	Enterococcus sp. 4E1_DIV0656	187	cellular organisms	Bacteria	Terrabacteria group	Firmicutes	Bacilli	Lactobacillales	Enterococcaceae	Enterococcus	Enterococcus sp. 4E1_DIV0656
A0A242D3Z5	A0A242D3Z5_9ENTE	unreviewed	Alkyl hydroperoxide reductase subunit C	A5878_001794	Enterococcus sp. 3G6_DIV0642	187	cellular organisms	Bacteria	Terrabacteria group	Firmicutes	Bacilli	Lactobacillales	Enterococcaceae	Enterococcus	Enterococcus sp. 3G6_DIV0642
A0A242ELR7	A0A242ELR7_9ENTE	unreviewed	Alkyl hydroperoxide reductase subunit C	A5871_002915	Enterococcus sp. 2F9_DIV0599	187	cellular organisms	Bacteria	Terrabacteria group	Firmicutes	Bacilli	Lactobacillales	Enterococcaceae	Enterococcus	Enterococcus sp. 2F9_DIV0599
A0A242GZ38	A0A242GZ38_9ENTE	unreviewed	Peroxiredoxin	A5866_000698	Enterococcus sp. 12C11_DIV0727	187	cellular organisms	Bacteria	Terrabacteria group	Firmicutes	Bacilli	Lactobacillales	Enterococcaceae	Enterococcus	Enterococcus sp. 12C11_DIV0727
A0A242LNI3	A0A242LNI3_9ENTE	unreviewed	Peroxiredoxin	A5884_001296	Enterococcus sp. 7D2_DIV0200	187	cellular organisms	Bacteria	Terrabacteria group	Firmicutes	Bacilli	Lactobacillales	Enterococcaceae	Enterococcus	Enterococcus sp. 7D2_DIV0200
A0A242LUM3	A0A242LUM3_9ENTE	unreviewed	Peroxiredoxin	A5881_001134	Enterococcus termitis	187	cellular organisms	Bacteria	Terrabacteria group	Firmicutes	Bacilli	Lactobacillales	Enterococcaceae	Enterococcus	Enterococcus termitis
A0A291DQL2	A0A291DQL2_9ENTE	unreviewed	Peroxiredoxin	ahpC CO692_15530	Enterococcus sp. FDAARGOS_375	187	cellular organisms	Bacteria	Terrabacteria group	Firmicutes	Bacilli	Lactobacillales	Enterococcaceae	Enterococcus	Enterococcus sp. FDAARGOS_375
A0A2C9XNB5	A0A2C9XNB5_9ENTE	unreviewed	Alkyl hydroperoxide reductase subunit C	A5870_001776	Enterococcus sp. 2G9_DIV0600	187	cellular organisms	Bacteria	Terrabacteria group	Firmicutes	Bacilli	Lactobacillales	Enterococcaceae	Enterococcus	Enterococcus sp. 2G9_DIV0600
A0A2P6B4N7	A0A2P6B4N7_ENTFL	unreviewed	Peroxiredoxin	ahpC CUS33_12555	Enterococcus faecalis (Streptococcus faecalis)	187	cellular organisms	Bacteria	Terrabacteria group	Firmicutes	Bacilli	Lactobacillales	Enterococcaceae	Enterococcus	Enterococcus faecalis (Streptococcus faecalis)
C0X7H4	C0X7H4_ENTFL	unreviewed	Peroxiredoxin (EC 1.11.1.15)	ahpC HMPREF0348_2459	Enterococcus faecalis TX0104	187	cellular organisms	Bacteria	Terrabacteria group	Firmicutes	Bacilli	Lactobacillales	Enterococcaceae	Enterococcus	Enterococcus faecalis (Streptococcus faecalis)	Enterococcus faecalis TX0104
C7D0Q8	C7D0Q8_ENTFL	unreviewed	Peroxiredoxin	EFBG_00091	Enterococcus faecalis T2	187	cellular organisms	Bacteria	Terrabacteria group	Firmicutes	Bacilli	Lactobacillales	Enterococcaceae	Enterococcus	Enterococcus faecalis (Streptococcus faecalis)	Enterococcus faecalis T2
C7WZB1	C7WZB1_ENTFL	unreviewed	Peroxiredoxin	EFGG_00092	Enterococcus faecalis Merz96	187	cellular organisms	Bacteria	Terrabacteria group	Firmicutes	Bacilli	Lactobacillales	Enterococcaceae	Enterococcus	Enterococcus faecalis (Streptococcus faecalis)	Enterococcus faecalis Merz96
C8ZWB9	C8ZWB9_ENTGE	unreviewed	Peroxiredoxin	EGBG_01080	Enterococcus gallinarum (strain EG2)	187	cellular organisms	Bacteria	Terrabacteria group	Firmicutes	Bacilli	Lactobacillales	Enterococcaceae	Enterococcus	Enterococcus gallinarum	Enterococcus gallinarum (strain EG2)
C9A8M3	C9A8M3_ENTCA	unreviewed	Peroxiredoxin	ECBG_01103	Enterococcus casseliflavus EC20	187	cellular organisms	Bacteria	Terrabacteria group	Firmicutes	Bacilli	Lactobacillales	Enterococcaceae	Enterococcus	Enterococcus casseliflavus (Enterococcus flavescens)	Enterococcus casseliflavus EC20
C9CK27	C9CK27_ENTCS	unreviewed	Peroxiredoxin	ECAG_01091	Enterococcus casseliflavus (strain EC10)	187	cellular organisms	Bacteria	Terrabacteria group	Firmicutes	Bacilli	Lactobacillales	Enterococcaceae	Enterococcus	Enterococcus casseliflavus (Enterococcus flavescens)	Enterococcus casseliflavus (strain EC10)
D4EHS4	D4EHS4_ENTFL	unreviewed	Peroxiredoxin (EC 1.11.1.15)	ahpC HMPREF9376_00183	Enterococcus faecalis S613	187	cellular organisms	Bacteria	Terrabacteria group	Firmicutes	Bacilli	Lactobacillales	Enterococcaceae	Enterococcus	Enterococcus faecalis (Streptococcus faecalis)	Enterococcus faecalis S613
D4EY12	D4EY12_ENTFL	unreviewed	Peroxiredoxin (EC 1.11.1.15)	ahpC HMPREF9377_02438	Enterococcus faecalis R712	187	cellular organisms	Bacteria	Terrabacteria group	Firmicutes	Bacilli	Lactobacillales	Enterococcaceae	Enterococcus	Enterococcus faecalis (Streptococcus faecalis)	Enterococcus faecalis R712
E0HAF7	E0HAF7_ENTFL	unreviewed	Peroxiredoxin (EC 1.11.1.15)	ahpC HMPREF9509_00560	Enterococcus faecalis TX0411	187	cellular organisms	Bacteria	Terrabacteria group	Firmicutes	Bacilli	Lactobacillales	Enterococcaceae	Enterococcus	Enterococcus faecalis (Streptococcus faecalis)	Enterococcus faecalis TX0411
E2YHC0	E2YHC0_ENTFL	unreviewed	Peroxiredoxin (EC 1.11.1.15)	ahpC HMPREF9493_02997	Enterococcus faecalis DAPTO 516	187	cellular organisms	Bacteria	Terrabacteria group	Firmicutes	Bacilli	Lactobacillales	Enterococcaceae	Enterococcus	Enterococcus faecalis (Streptococcus faecalis)	Enterococcus faecalis DAPTO 516
E2YJW9	E2YJW9_ENTFL	unreviewed	Peroxiredoxin (EC 1.11.1.15)	ahpC HMPREF9492_00750	Enterococcus faecalis DAPTO 512	187	cellular organisms	Bacteria	Terrabacteria group	Firmicutes	Bacilli	Lactobacillales	Enterococcaceae	Enterococcus	Enterococcus faecalis (Streptococcus faecalis)	Enterococcus faecalis DAPTO 512
E2YSM6	E2YSM6_ENTFL	unreviewed	Peroxiredoxin (EC 1.11.1.15)	ahpC HMPREF9512_00342	Enterococcus faecalis EnGen0311	187	cellular organisms	Bacteria	Terrabacteria group	Firmicutes	Bacilli	Lactobacillales	Enterococcaceae	Enterococcus	Enterococcus faecalis (Streptococcus faecalis)	Enterococcus faecalis EnGen0311
E6ETG1	E6ETG1_ENTFL	unreviewed	Peroxiredoxin (EC 1.11.1.15)	ahpC HMPREF9511_00102	Enterococcus faecalis TX0630	187	cellular organisms	Bacteria	Terrabacteria group	Firmicutes	Bacilli	Lactobacillales	Enterococcaceae	Enterococcus	Enterococcus faecalis (Streptococcus faecalis)	Enterococcus faecalis TX0630
E6GMH3	E6GMH3_ENTFL	unreviewed	Peroxiredoxin (EC 1.11.1.15)	ahpC HMPREF9501_02139	Enterococcus faecalis TX0027	187	cellular organisms	Bacteria	Terrabacteria group	Firmicutes	Bacilli	Lactobacillales	Enterococcaceae	Enterococcus	Enterococcus faecalis (Streptococcus faecalis)	Enterococcus faecalis TX0027
E6GY45	E6GY45_ENTFL	unreviewed	Peroxiredoxin (EC 1.11.1.15)	ahpC HMPREF9506_02765	Enterococcus faecalis TX0309A	187	cellular organisms	Bacteria	Terrabacteria group	Firmicutes	Bacilli	Lactobacillales	Enterococcaceae	Enterococcus	Enterococcus faecalis (Streptococcus faecalis)	Enterococcus faecalis TX0309A
E6H703	E6H703_ENTFL	unreviewed	Peroxiredoxin (EC 1.11.1.15)	ahpC HMPREF9507_02647	Enterococcus faecalis TX0309B	187	cellular organisms	Bacteria	Terrabacteria group	Firmicutes	Bacilli	Lactobacillales	Enterococcaceae	Enterococcus	Enterococcus faecalis (Streptococcus faecalis)	Enterococcus faecalis TX0309B
E6IAT2	E6IAT2_ENTFL	unreviewed	Peroxiredoxin (EC 1.11.1.15)	ahpC HMPREF9513_01396	Enterococcus faecalis TX0645	187	cellular organisms	Bacteria	Terrabacteria group	Firmicutes	Bacilli	Lactobacillales	Enterococcaceae	Enterococcus	Enterococcus faecalis (Streptococcus faecalis)	Enterococcus faecalis TX0645
F0EM76	F0EM76_ENTCA	unreviewed	Peroxiredoxin (EC 1.11.1.15)	ahpC HMPREF9087_2518	Enterococcus casseliflavus ATCC 12755	187	cellular organisms	Bacteria	Terrabacteria group	Firmicutes	Bacilli	Lactobacillales	Enterococcaceae	Enterococcus	Enterococcus casseliflavus (Enterococcus flavescens)	Enterococcus casseliflavus ATCC 12755
G5IXC9	G5IXC9_9ENTE	unreviewed	Alkyl hydroperoxide reductase subunit C	HMPREF9478_02973	Enterococcus saccharolyticus 30_1	187	cellular organisms	Bacteria	Terrabacteria group	Firmicutes	Bacilli	Lactobacillales	Enterococcaceae	Enterococcus	Enterococcus saccharolyticus	Enterococcus saccharolyticus 30_1
H7C7A0	H7C7A0_ENTFA	unreviewed	Alkyl hydroperoxide reductase, C subunit	ahpC EF_2739	Enterococcus faecalis (strain ATCC 700802 / V583)	187	cellular organisms	Bacteria	Terrabacteria group	Firmicutes	Bacilli	Lactobacillales	Enterococcaceae	Enterococcus	Enterococcus faecalis (Streptococcus faecalis)	Enterococcus faecalis (strain ATCC 700802 / V583)
J5BPS4	J5BPS4_ENTFL	unreviewed	Peroxiredoxin	HMPREF1329_00027	Enterococcus faecalis ERV116	187	cellular organisms	Bacteria	Terrabacteria group	Firmicutes	Bacilli	Lactobacillales	Enterococcaceae	Enterococcus	Enterococcus faecalis (Streptococcus faecalis)	Enterococcus faecalis ERV116
J6BRB5	J6BRB5_ENTFL	unreviewed	Peroxiredoxin	HMPREF1328_01204	Enterococcus faecalis ERV103	187	cellular organisms	Bacteria	Terrabacteria group	Firmicutes	Bacilli	Lactobacillales	Enterococcaceae	Enterococcus	Enterococcus faecalis (Streptococcus faecalis)	Enterococcus faecalis ERV103
J6CUK7	J6CUK7_ENTFL	unreviewed	Peroxiredoxin	HMPREF1333_00429	Enterococcus faecalis ERV37	187	cellular organisms	Bacteria	Terrabacteria group	Firmicutes	Bacilli	Lactobacillales	Enterococcaceae	Enterococcus	Enterococcus faecalis (Streptococcus faecalis)	Enterococcus faecalis ERV37
J6CYN4	J6CYN4_ENTFL	unreviewed	Peroxiredoxin	HMPREF1334_00263	Enterococcus faecalis ERV41	187	cellular organisms	Bacteria	Terrabacteria group	Firmicutes	Bacilli	Lactobacillales	Enterococcaceae	Enterococcus	Enterococcus faecalis (Streptococcus faecalis)	Enterococcus faecalis ERV41
J6E331	J6E331_ENTFL	unreviewed	Peroxiredoxin	HMPREF1335_00027	Enterococcus faecalis ERV62	187	cellular organisms	Bacteria	Terrabacteria group	Firmicutes	Bacilli	Lactobacillales	Enterococcaceae	Enterococcus	Enterococcus faecalis (Streptococcus faecalis)	Enterococcus faecalis ERV62
J6EH20	J6EH20_ENTFL	unreviewed	Peroxiredoxin	HMPREF1340_01856	Enterococcus faecalis ERV73	187	cellular organisms	Bacteria	Terrabacteria group	Firmicutes	Bacilli	Lactobacillales	Enterococcaceae	Enterococcus	Enterococcus faecalis (Streptococcus faecalis)	Enterococcus faecalis ERV73
J6ERL7	J6ERL7_ENTFL	unreviewed	Peroxiredoxin	HMPREF1336_00376	Enterococcus faecalis ERV63	187	cellular organisms	Bacteria	Terrabacteria group	Firmicutes	Bacilli	Lactobacillales	Enterococcaceae	Enterococcus	Enterococcus faecalis (Streptococcus faecalis)	Enterococcus faecalis ERV63
J6EYV1	J6EYV1_ENTFL	unreviewed	Peroxiredoxin	HMPREF1337_00041	Enterococcus faecalis ERV65	187	cellular organisms	Bacteria	Terrabacteria group	Firmicutes	Bacilli	Lactobacillales	Enterococcaceae	Enterococcus	Enterococcus faecalis (Streptococcus faecalis)	Enterococcus faecalis ERV65
J6P201	J6P201_ENTFL	unreviewed	Peroxiredoxin	HMPREF1330_00116	Enterococcus faecalis ERV129	187	cellular organisms	Bacteria	Terrabacteria group	Firmicutes	Bacilli	Lactobacillales	Enterococcaceae	Enterococcus	Enterococcus faecalis (Streptococcus faecalis)	Enterococcus faecalis ERV129
J6P4B8	J6P4B8_ENTFL	unreviewed	Peroxiredoxin	HMPREF1332_00050	Enterococcus faecalis ERV31	187	cellular organisms	Bacteria	Terrabacteria group	Firmicutes	Bacilli	Lactobacillales	Enterococcaceae	Enterococcus	Enterococcus faecalis (Streptococcus faecalis)	Enterococcus faecalis ERV31
J6P4G2	J6P4G2_ENTFL	unreviewed	Peroxiredoxin	HMPREF1331_00323	Enterococcus faecalis ERV25	187	cellular organisms	Bacteria	Terrabacteria group	Firmicutes	Bacilli	Lactobacillales	Enterococcaceae	Enterococcus	Enterococcus faecalis (Streptococcus faecalis)	Enterococcus faecalis ERV25
J6QEX8	J6QEX8_ENTFL	unreviewed	Peroxiredoxin	HMPREF1338_00406	Enterococcus faecalis ERV68	187	cellular organisms	Bacteria	Terrabacteria group	Firmicutes	Bacilli	Lactobacillales	Enterococcaceae	Enterococcus	Enterococcus faecalis (Streptococcus faecalis)	Enterococcus faecalis ERV68
J6QXI9	J6QXI9_ENTFL	unreviewed	Peroxiredoxin	HMPREF1339_00130	Enterococcus faecalis ERV72	187	cellular organisms	Bacteria	Terrabacteria group	Firmicutes	Bacilli	Lactobacillales	Enterococcaceae	Enterococcus	Enterococcus faecalis (Streptococcus faecalis)	Enterococcus faecalis ERV72
J6R6M7	J6R6M7_ENTFL	unreviewed	Peroxiredoxin	HMPREF1341_00097	Enterococcus faecalis ERV81	187	cellular organisms	Bacteria	Terrabacteria group	Firmicutes	Bacilli	Lactobacillales	Enterococcaceae	Enterococcus	Enterococcus faecalis (Streptococcus faecalis)	Enterococcus faecalis ERV81
J6RL23	J6RL23_ENTFL	unreviewed	Peroxiredoxin	HMPREF1342_00219	Enterococcus faecalis ERV85	187	cellular organisms	Bacteria	Terrabacteria group	Firmicutes	Bacilli	Lactobacillales	Enterococcaceae	Enterococcus	Enterococcus faecalis (Streptococcus faecalis)	Enterococcus faecalis ERV85
J6RRK1	J6RRK1_ENTFL	unreviewed	Peroxiredoxin	HMPREF1343_00114	Enterococcus faecalis ERV93	187	cellular organisms	Bacteria	Terrabacteria group	Firmicutes	Bacilli	Lactobacillales	Enterococcaceae	Enterococcus	Enterococcus faecalis (Streptococcus faecalis)	Enterococcus faecalis ERV93
O30738	O30738_ENTFL	unreviewed	Alkyl hydrogen peroxide reductase (Peroxiredoxin)	ahpC A6B47_11460 BHU49_10550 CUN08_11770 DAI13_13250	Enterococcus faecalis (Streptococcus faecalis)	187	cellular organisms	Bacteria	Terrabacteria group	Firmicutes	Bacilli	Lactobacillales	Enterococcaceae	Enterococcus	Enterococcus faecalis (Streptococcus faecalis)
R2RJS9	R2RJS9_ENTCA	unreviewed	Alkyl hydroperoxide reductase subunit C	UAM_01274	Enterococcus flavescens ATCC 49996	187	cellular organisms	Bacteria	Terrabacteria group	Firmicutes	Bacilli	Lactobacillales	Enterococcaceae	Enterococcus	Enterococcus casseliflavus (Enterococcus flavescens)	Enterococcus flavescens ATCC 49996
R2SWX4	R2SWX4_9ENTE	unreviewed	Peroxiredoxin	UAY_02447	Enterococcus moraviensis ATCC BAA-383	187	cellular organisms	Bacteria	Terrabacteria group	Firmicutes	Bacilli	Lactobacillales	Enterococcaceae	Enterococcus	Enterococcus moraviensis	Enterococcus moraviensis ATCC BAA-383
R2SXJ1	R2SXJ1_9ENTE	unreviewed	Peroxiredoxin	UAW_00340	Enterococcus haemoperoxidus ATCC BAA-382	187	cellular organisms	Bacteria	Terrabacteria group	Firmicutes	Bacilli	Lactobacillales	Enterococcaceae	Enterococcus	Enterococcus haemoperoxidus	Enterococcus haemoperoxidus ATCC BAA-382
R3GRA6	R3GRA6_ENTFL	unreviewed	Peroxiredoxin	WOK_02738	Enterococcus faecalis EnGen0359	187	cellular organisms	Bacteria	Terrabacteria group	Firmicutes	Bacilli	Lactobacillales	Enterococcaceae	Enterococcus	Enterococcus faecalis (Streptococcus faecalis)	Enterococcus faecalis EnGen0359
R3KBV6	R3KBV6_ENTFL	unreviewed	Peroxiredoxin	WOU_02294	Enterococcus faecalis ATCC 6055	187	cellular organisms	Bacteria	Terrabacteria group	Firmicutes	Bacilli	Lactobacillales	Enterococcaceae	Enterococcus	Enterococcus faecalis (Streptococcus faecalis)	Enterococcus faecalis ATCC 6055
R3TP02	R3TP02_9ENTE	unreviewed	Peroxiredoxin	UC7_03201	Enterococcus caccae ATCC BAA-1240	187	cellular organisms	Bacteria	Terrabacteria group	Firmicutes	Bacilli	Lactobacillales	Enterococcaceae	Enterococcus	Enterococcus caccae	Enterococcus caccae ATCC BAA-1240
S1R5N7	S1R5N7_9ENTE	unreviewed	Alkyl hydroperoxide reductase subunit C	OMO_00500	Enterococcus cecorum DSM 20682 = ATCC 43198	186	cellular organisms	Bacteria	Terrabacteria group	Firmicutes	Bacilli	Lactobacillales	Enterococcaceae	Enterococcus	Enterococcus cecorum	Enterococcus cecorum DSM 20682 = ATCC 43198
S4B0H7	S4B0H7_ENTCA	unreviewed	Peroxiredoxin	D932_01379	Enterococcus casseliflavus 14-MB-W-14	187	cellular organisms	Bacteria	Terrabacteria group	Firmicutes	Bacilli	Lactobacillales	Enterococcaceae	Enterococcus	Enterococcus casseliflavus (Enterococcus flavescens)	Enterococcus casseliflavus 14-MB-W-14
S4CG77	S4CG77_ENTFL	unreviewed	Peroxiredoxin	D927_00421	Enterococcus faecalis 02-MB-BW-10	187	cellular organisms	Bacteria	Terrabacteria group	Firmicutes	Bacilli	Lactobacillales	Enterococcaceae	Enterococcus	Enterococcus faecalis (Streptococcus faecalis)	Enterococcus faecalis 02-MB-BW-10
S4CTY6	S4CTY6_ENTFL	unreviewed	Peroxiredoxin	D922_01156	Enterococcus faecalis 06-MB-DW-09	187	cellular organisms	Bacteria	Terrabacteria group	Firmicutes	Bacilli	Lactobacillales	Enterococcaceae	Enterococcus	Enterococcus faecalis (Streptococcus faecalis)	Enterococcus faecalis 06-MB-DW-09
S4CVU2	S4CVU2_ENTFL	unreviewed	Peroxiredoxin	D920_02731	Enterococcus faecalis 13-SD-W-01	187	cellular organisms	Bacteria	Terrabacteria group	Firmicutes	Bacilli	Lactobacillales	Enterococcaceae	Enterococcus	Enterococcus faecalis (Streptococcus faecalis)	Enterococcus faecalis 13-SD-W-01
S4FWQ9	S4FWQ9_ENTFL	unreviewed	Peroxiredoxin	D351_00685	Enterococcus faecalis WKS-26-18-2	187	cellular organisms	Bacteria	Terrabacteria group	Firmicutes	Bacilli	Lactobacillales	Enterococcaceae	Enterococcus	Enterococcus faecalis (Streptococcus faecalis)	Enterococcus faecalis WKS-26-18-2
S4GIG2	S4GIG2_ENTFC	unreviewed	Peroxiredoxin	D354_00444	Enterococcus faecium SB2C-2	187	cellular organisms	Bacteria	Terrabacteria group	Firmicutes	Bacilli	Lactobacillales	Enterococcaceae	Enterococcus	Enterococcus faecium (Streptococcus faecium)	Enterococcus faecium SB2C-2
T0UC00	T0UC00_9ENTE	unreviewed	Alkyl hydroperoxide reductase protein C	HSIEG1_753	Enterococcus sp. HSIEG1	187	cellular organisms	Bacteria	Terrabacteria group	Firmicutes	Bacilli	Lactobacillales	Enterococcaceae	Enterococcus	Enterococcus sp. HSIEG1
T2NQ19	T2NQ19_ENTFC	unreviewed	Peroxiredoxin	D931_01314	Enterococcus faecium 13.SD.W.09	187	cellular organisms	Bacteria	Terrabacteria group	Firmicutes	Bacilli	Lactobacillales	Enterococcaceae	Enterococcus	Enterococcus faecium (Streptococcus faecium)	Enterococcus faecium 13.SD.W.09
U6S3W9	U6S3W9_ENTFL	unreviewed	Peroxiredoxin	D350_00733	Enterococcus faecalis VC1B-1	187	cellular organisms	Bacteria	Terrabacteria group	Firmicutes	Bacilli	Lactobacillales	Enterococcaceae	Enterococcus	Enterococcus faecalis (Streptococcus faecalis)	Enterococcus faecalis VC1B-1
V7ZNE3	V7ZNE3_ENTFL	unreviewed	Peroxiredoxin	T481_08965	Enterococcus faecalis PF3	187	cellular organisms	Bacteria	Terrabacteria group	Firmicutes	Bacilli	Lactobacillales	Enterococcaceae	Enterococcus	Enterococcus faecalis (Streptococcus faecalis)	Enterococcus faecalis PF3
A0A1E8GIV5	A0A1E8GIV5_9LACT	unreviewed	Peroxiredoxin	BG262_07690	Floricoccus penangensis	186	cellular organisms	Bacteria	Terrabacteria group	Firmicutes	Bacilli	Lactobacillales	Streptococcaceae	Floricoccus	Floricoccus penangensis
A0A1E8GLH9	A0A1E8GLH9_9LACT	unreviewed	Peroxiredoxin	BG261_04360	Floricoccus tropicus	186	cellular organisms	Bacteria	Terrabacteria group	Firmicutes	Bacilli	Lactobacillales	Streptococcaceae	Floricoccus	Floricoccus tropicus
A0A061NKC3	A0A061NKC3_9BACL	unreviewed	Alkyl hydroperoxide reductase protein C	JCM19037_3620	Geomicrobium sp. JCM 19037	187	cellular organisms	Bacteria	Terrabacteria group	Firmicutes	Bacilli	Bacillales	unclassified Bacillales	Geomicrobium	Geomicrobium sp. JCM 19037
A0A061PFX5	A0A061PFX5_9BACL	unreviewed	Alkyl hydroperoxide reductase protein C	JCM19039_3482	Geomicrobium sp. JCM 19039	176	cellular organisms	Bacteria	Terrabacteria group	Firmicutes	Bacilli	Bacillales	unclassified Bacillales	Geomicrobium	Geomicrobium sp. JCM 19039
A0A059NXD8	A0A059NXD8_9BACI	unreviewed	Alkyl hydroperoxide reductase subunit C	ahpC BN983_01625	Halobacillus karajensis	187	cellular organisms	Bacteria	Terrabacteria group	Firmicutes	Bacilli	Bacillales	Bacillaceae	Halobacillus	Halobacillus karajensis
A0A0B0CXX0	A0A0B0CXX0_9BACI	unreviewed	Alkyl hydroperoxide reductase (EC 1.11.1.15)	LD39_17165	Halobacillus sp. BBL2006	187	cellular organisms	Bacteria	Terrabacteria group	Firmicutes	Bacilli	Bacillales	Bacillaceae	Halobacillus	Halobacillus sp. BBL2006
A0A1H0EIQ1	A0A1H0EIQ1_HALAD	unreviewed	Peroxiredoxin (Alkyl hydroperoxide reductase subunit C)	SAMN05421677_101209	Halobacillus aidingensis	187	cellular organisms	Bacteria	Terrabacteria group	Firmicutes	Bacilli	Bacillales	Bacillaceae	Halobacillus	Halobacillus aidingensis
A0A1I2LNY3	A0A1I2LNY3_9BACI	unreviewed	Peroxiredoxin (Alkyl hydroperoxide reductase subunit C)	SAMN05216353_109101	Halobacillus alkaliphilus	188	cellular organisms	Bacteria	Terrabacteria group	Firmicutes	Bacilli	Bacillales	Bacillaceae	Halobacillus	Halobacillus alkaliphilus
A0A1I3WNV7	A0A1I3WNV7_HALDA	unreviewed	Peroxiredoxin (Alkyl hydroperoxide reductase subunit C)	SAMN04487936_10749	Halobacillus dabanensis	188	cellular organisms	Bacteria	Terrabacteria group	Firmicutes	Bacilli	Bacillales	Bacillaceae	Halobacillus	Halobacillus dabanensis
A0A1W5ZQW2	A0A1W5ZQW2_9BACI	unreviewed	Peroxiredoxin	HM131_02065	Halobacillus mangrovi	187	cellular organisms	Bacteria	Terrabacteria group	Firmicutes	Bacilli	Bacillales	Bacillaceae	Halobacillus	Halobacillus mangrovi
I0JI56	I0JI56_HALH3	unreviewed	Peroxiredoxin (EC 1.11.1.15)	HBHAL_1452	Halobacillus halophilus (strain ATCC 35676 / DSM 2266 / JCM 20832 / NBRC 102448/ NCIMB 2269) (Sporosarcina halophila)	188	cellular organisms	Bacteria	Terrabacteria group	Firmicutes	Bacilli	Bacillales	Bacillaceae	Halobacillus	Halobacillus halophilus (Sporosarcina halophila)	Halobacillus halophilus (strain ATCC 35676 / DSM 2266 / JCM 20832 / NBRC 102448/ NCIMB 2269) (Sporosarcina halophila)
L5NAE7	L5NAE7_9BACI	unreviewed	Uncharacterized protein	D479_04995	Halobacillus sp. BAB-2008	187	cellular organisms	Bacteria	Terrabacteria group	Firmicutes	Bacilli	Bacillales	Bacillaceae	Halobacillus	Halobacillus sp. BAB-2008
A0A1I6P9H7	A0A1I6P9H7_9BACI	unreviewed	Peroxiredoxin (Alkyl hydroperoxide reductase subunit C)	SAMN05421668_101284	Halolactibacillus miurensis	188	cellular organisms	Bacteria	Terrabacteria group	Firmicutes	Bacilli	Bacillales	Bacillaceae	Halolactibacillus	Halolactibacillus miurensis
A0A1H9U8E2	A0A1H9U8E2_9LACT	unreviewed	Peroxiredoxin (Alkyl hydroperoxide reductase subunit C)	SAMN04488559_12328	Isobaculum melis	188	cellular organisms	Bacteria	Terrabacteria group	Firmicutes	Bacilli	Lactobacillales	Carnobacteriaceae	Isobaculum	Isobaculum melis
A0A0M0KSE0	A0A0M0KSE0_9BACL	unreviewed	Alkyl hydroperoxide reductase (EC 1.11.1.15)	AMC98_17225	Jeotgalibacillus marinus	187	cellular organisms	Bacteria	Terrabacteria group	Firmicutes	Bacilli	Bacillales	Planococcaceae	Jeotgalibacillus	Jeotgalibacillus marinus
A0A023CZD9	A0A023CZD9_9LACO	unreviewed	Alkyl hydroperoxide reductase protein c	FD15_GL000129	Lactobacillus sucicola DSM 21376 = JCM 15457	187	cellular organisms	Bacteria	Terrabacteria group	Firmicutes	Bacilli	Lactobacillales	Lactobacillaceae	Lactobacillus	Lactobacillus sucicola	Lactobacillus sucicola DSM 21376 = JCM 15457
A0A062XDS5	A0A062XDS5_9LACO	unreviewed	Peroxiredoxin, ahpC	Lani381_0338	Lactobacillus animalis	187	cellular organisms	Bacteria	Terrabacteria group	Firmicutes	Bacilli	Lactobacillales	Lactobacillaceae	Lactobacillus	Lactobacillus animalis
A0A073JZE6	A0A073JZE6_LACRE	unreviewed	Alkyl hydroperoxide reductase (EC 1.11.1.15) (Peroxiredoxin)	ahpC B1A73_09755 CUC10_09355 DB325_03305 HF82_02815 LR3_00305	Lactobacillus reuteri	187	cellular organisms	Bacteria	Terrabacteria group	Firmicutes	Bacilli	Lactobacillales	Lactobacillaceae	Lactobacillus	Lactobacillus reuteri
A0A099Y7A9	A0A099Y7A9_LACMC	unreviewed	Alkyl hydroperoxide reductase (EC 1.11.1.15)	LX03_10845	Lactobacillus mucosae	187	cellular organisms	Bacteria	Terrabacteria group	Firmicutes	Bacilli	Lactobacillales	Lactobacillaceae	Lactobacillus	Lactobacillus mucosae
A0A0A7U8W2	A0A0A7U8W2_LACBR	unreviewed	Peroxiredoxin	L747_10935	Lactobacillus brevis BSO 464	187	cellular organisms	Bacteria	Terrabacteria group	Firmicutes	Bacilli	Lactobacillales	Lactobacillaceae	Lactobacillus	Lactobacillus brevis	Lactobacillus brevis BSO 464
A0A0C1M8E9	A0A0C1M8E9_LACBR	unreviewed	Alkyl hydroperoxide reductase protein C	LbDm2_2054	Lactobacillus brevis	187	cellular organisms	Bacteria	Terrabacteria group	Firmicutes	Bacilli	Lactobacillales	Lactobacillaceae	Lactobacillus	Lactobacillus brevis
A0A0C9QBZ4	A0A0C9QBZ4_LACPA	unreviewed	Alkyl hydroperoxide reductase subunit C	LC0644_1866	Lactobacillus paracasei NRIC 0644	187	cellular organisms	Bacteria	Terrabacteria group	Firmicutes	Bacilli	Lactobacillales	Lactobacillaceae	Lactobacillus	Lactobacillus casei group	Lactobacillus paracasei	Lactobacillus paracasei NRIC 0644
A0A0C9QXX3	A0A0C9QXX3_LACPA	unreviewed	Alkyl hydroperoxide reductase subunit C	LC1981_2257	Lactobacillus paracasei NRIC 1981	187	cellular organisms	Bacteria	Terrabacteria group	Firmicutes	Bacilli	Lactobacillales	Lactobacillaceae	Lactobacillus	Lactobacillus casei group	Lactobacillus paracasei	Lactobacillus paracasei NRIC 1981
A0A0D0GR12	A0A0D0GR12_LACBR	unreviewed	Alkyl hydroperoxide reductase protein C	N624_0506	Lactobacillus brevis	187	cellular organisms	Bacteria	Terrabacteria group	Firmicutes	Bacilli	Lactobacillales	Lactobacillaceae	Lactobacillus	Lactobacillus brevis
A0A0D4CLN2	A0A0D4CLN2_LACMC	unreviewed	Alkyl hydroperoxide reductase (EC 1.11.1.15)	LBLM1_08830	Lactobacillus mucosae LM1	187	cellular organisms	Bacteria	Terrabacteria group	Firmicutes	Bacilli	Lactobacillales	Lactobacillaceae	Lactobacillus	Lactobacillus mucosae	Lactobacillus mucosae LM1
A0A0E1PL20	A0A0E1PL20_LACPA	unreviewed	Peroxiredoxin	LBPC_2470	Lactobacillus paracasei subsp. paracasei JCM 8130	187	cellular organisms	Bacteria	Terrabacteria group	Firmicutes	Bacilli	Lactobacillales	Lactobacillaceae	Lactobacillus	Lactobacillus casei group	Lactobacillus paracasei	Lactobacillus paracasei subsp. paracasei	Lactobacillus paracasei subsp. paracasei JCM 8130
A0A0E2BP53	A0A0E2BP53_LACCA	unreviewed	Alkyl hydroperoxide reductase protein C (EC 1.-.-.-) (EC 1.11.1.15)	LCAA2362_1336	Lactobacillus casei A2-362	187	cellular organisms	Bacteria	Terrabacteria group	Firmicutes	Bacilli	Lactobacillales	Lactobacillaceae	Lactobacillus	Lactobacillus casei group	Lactobacillus casei	Lactobacillus casei A2-362
A0A0E2MAB9	A0A0E2MAB9_LACCA	unreviewed	Peroxiredoxin	N422_12100	Lactobacillus casei 5b	187	cellular organisms	Bacteria	Terrabacteria group	Firmicutes	Bacilli	Lactobacillales	Lactobacillaceae	Lactobacillus	Lactobacillus casei group	Lactobacillus casei	Lactobacillus casei 5b
A0A0E3CPG7	A0A0E3CPG7_LACRH	unreviewed	Peroxiredoxin	ahpC CCE29_09605 DBP98_10715	Lactobacillus rhamnosus	187	cellular organisms	Bacteria	Terrabacteria group	Firmicutes	Bacilli	Lactobacillales	Lactobacillaceae	Lactobacillus	Lactobacillus rhamnosus
A0A0F3RT30	A0A0F3RT30_9LACO	unreviewed	Alkyl hydroperoxide reductase (EC 1.11.1.15)	VC81_04025	Lactobacillus spicheri	187	cellular organisms	Bacteria	Terrabacteria group	Firmicutes	Bacilli	Lactobacillales	Lactobacillaceae	Lactobacillus	Lactobacillus spicheri
A0A0F4HBG0	A0A0F4HBG0_LACFE	unreviewed	Peroxiredoxin	ahpC BUW47_03015 C1Y38_07645 C5O28_04425 CU093_09925	Lactobacillus fermentum	187	cellular organisms	Bacteria	Terrabacteria group	Firmicutes	Bacilli	Lactobacillales	Lactobacillaceae	Lactobacillus	Lactobacillus fermentum
A0A0G8GA61	A0A0G8GA61_9LACO	unreviewed	Peroxiredoxin	LRP_1311	Lactobacillus ruminis	198	cellular organisms	Bacteria	Terrabacteria group	Firmicutes	Bacilli	Lactobacillales	Lactobacillaceae	Lactobacillus	Lactobacillus ruminis
A0A0H0YQW7	A0A0H0YQW7_LACCA	unreviewed	Alkyl hydroperoxide reductase (EC 1.11.1.15)	AAW28_00175	Lactobacillus casei	187	cellular organisms	Bacteria	Terrabacteria group	Firmicutes	Bacilli	Lactobacillales	Lactobacillaceae	Lactobacillus	Lactobacillus casei group	Lactobacillus casei
A0A0H4LBC6	A0A0H4LBC6_9LACO	unreviewed	Alkyl hydroperoxide reductase (EC 1.11.1.15)	ABB44_09160 ABB45_09140	Lactobacillus farciminis	187	cellular organisms	Bacteria	Terrabacteria group	Firmicutes	Bacilli	Lactobacillales	Lactobacillaceae	Lactobacillus	Lactobacillus farciminis
A0A0H4QK38	A0A0H4QK38_9LACO	unreviewed	Alkyl hydroperoxide reductase (EC 1.11.1.15)	ABM34_12595	Lactobacillus ginsenosidimutans	186	cellular organisms	Bacteria	Terrabacteria group	Firmicutes	Bacilli	Lactobacillales	Lactobacillaceae	Lactobacillus	Lactobacillus ginsenosidimutans
A0A0K2LCN0	A0A0K2LCN0_9LACO	unreviewed	Alkyl hydroperoxide reductase (EC 1.11.1.15)	JP39_06425	Lactobacillus heilongjiangensis	187	cellular organisms	Bacteria	Terrabacteria group	Firmicutes	Bacilli	Lactobacillales	Lactobacillaceae	Lactobacillus	Lactobacillus heilongjiangensis
A0A0N7CHC2	A0A0N7CHC2_LACFE	unreviewed	Alkyl hydroperoxide reductase (EC 1.11.1.15)	N573_002375	Lactobacillus fermentum 3872	187	cellular organisms	Bacteria	Terrabacteria group	Firmicutes	Bacilli	Lactobacillales	Lactobacillaceae	Lactobacillus	Lactobacillus fermentum	Lactobacillus fermentum 3872
A0A0R1EUA3	A0A0R1EUA3_LACZE	unreviewed	Alkyl hydroperoxide reductase, subunit C	FD51_GL001005	Lactobacillus zeae DSM 20178 = KCTC 3804	187	cellular organisms	Bacteria	Terrabacteria group	Firmicutes	Bacilli	Lactobacillales	Lactobacillaceae	Lactobacillus	Lactobacillus casei group	Lactobacillus zeae	Lactobacillus zeae DSM 20178 = KCTC 3804
A0A0R1F3C8	A0A0R1F3C8_LACCA	unreviewed	Peroxiredoxin	FC13_GL000770	Lactobacillus casei DSM 20011 = JCM 1134	187	cellular organisms	Bacteria	Terrabacteria group	Firmicutes	Bacilli	Lactobacillales	Lactobacillaceae	Lactobacillus	Lactobacillus casei group	Lactobacillus casei	Lactobacillus casei DSM 20011 = JCM 1134
A0A0R1FB67	A0A0R1FB67_9LACO	unreviewed	Peroxiredoxin	FD22_GL001743	Lactobacillus coryniformis subsp. coryniformis KCTC 3167 = DSM 20001	187	cellular organisms	Bacteria	Terrabacteria group	Firmicutes	Bacilli	Lactobacillales	Lactobacillaceae	Lactobacillus	Lactobacillus coryniformis	Lactobacillus coryniformis subsp. coryniformis	Lactobacillus coryniformis subsp. coryniformis KCTC 3167 = DSM 20001
A0A0R1GN39	A0A0R1GN39_9LACO	unreviewed	Alkyl hydroperoxide reductase protein c	FC07_GL000162	Lactobacillus bifermentans DSM 20003	187	cellular organisms	Bacteria	Terrabacteria group	Firmicutes	Bacilli	Lactobacillales	Lactobacillaceae	Lactobacillus	Lactobacillus bifermentans	Lactobacillus bifermentans DSM 20003
A0A0R1GR90	A0A0R1GR90_9LACO	unreviewed	Peroxiredoxin	FD07_GL001758	Lactobacillus parabrevis ATCC 53295	187	cellular organisms	Bacteria	Terrabacteria group	Firmicutes	Bacilli	Lactobacillales	Lactobacillaceae	Lactobacillus	Lactobacillus parabrevis	Lactobacillus parabrevis ATCC 53295
A0A0R1HXM9	A0A0R1HXM9_9LACO	unreviewed	Peroxiredoxin	FC96_GL001437	Lactobacillus kimchicus JCM 15530	187	cellular organisms	Bacteria	Terrabacteria group	Firmicutes	Bacilli	Lactobacillales	Lactobacillaceae	Lactobacillus	Lactobacillus kimchicus	Lactobacillus kimchicus JCM 15530
A0A0R1I382	A0A0R1I382_9LACO	unreviewed	Alkyl hydroperoxide reductase	FC97_GL002163	Lactobacillus paralimentarius DSM 13961 = JCM 10707	187	cellular organisms	Bacteria	Terrabacteria group	Firmicutes	Bacilli	Lactobacillales	Lactobacillaceae	Lactobacillus	Lactobacillus paralimentarius	Lactobacillus paralimentarius DSM 13961 = JCM 10707
A0A0R1IVE9	A0A0R1IVE9_9LACO	unreviewed	Alkyl hydroperoxide reductase	FC68_GL001478	Lactobacillus farciminis KCTC 3681 = DSM 20184	187	cellular organisms	Bacteria	Terrabacteria group	Firmicutes	Bacilli	Lactobacillales	Lactobacillaceae	Lactobacillus	Lactobacillus farciminis	Lactobacillus farciminis KCTC 3681 = DSM 20184
A0A0R1JCF2	A0A0R1JCF2_9LACO	unreviewed	Alkyl hydroperoxide reductase	FC72_GL000215	Lactobacillus tucceti DSM 20183	187	cellular organisms	Bacteria	Terrabacteria group	Firmicutes	Bacilli	Lactobacillales	Lactobacillaceae	Lactobacillus	Lactobacillus tucceti	Lactobacillus tucceti DSM 20183
A0A0R1K437	A0A0R1K437_9LACO	unreviewed	Peroxiredoxin	FD30_GL002132	Lactobacillus namurensis DSM 19117	187	cellular organisms	Bacteria	Terrabacteria group	Firmicutes	Bacilli	Lactobacillales	Lactobacillaceae	Lactobacillus	Lactobacillus namurensis	Lactobacillus namurensis DSM 19117
A0A0R1KJQ5	A0A0R1KJQ5_9LACO	unreviewed	Alkyl hydroperoxide reductase	FC78_GL002204	Lactobacillus paralimentarius DSM 19674	187	cellular organisms	Bacteria	Terrabacteria group	Firmicutes	Bacilli	Lactobacillales	Lactobacillaceae	Lactobacillus	Lactobacillus paralimentarius	Lactobacillus paralimentarius DSM 19674
A0A0R1KK19	A0A0R1KK19_9LACO	unreviewed	Alkyl hydroperoxide reductase	FD03_GL001839	Lactobacillus nodensis DSM 19682 = JCM 14932 = NBRC 107160	187	cellular organisms	Bacteria	Terrabacteria group	Firmicutes	Bacilli	Lactobacillales	Lactobacillaceae	Lactobacillus	Lactobacillus nodensis	Lactobacillus nodensis DSM 19682 = JCM 14932 = NBRC 107160
A0A0R1KW68	A0A0R1KW68_9LACO	unreviewed	Peroxiredoxin	FD17_GL000787	Lactobacillus sunkii DSM 19904	187	cellular organisms	Bacteria	Terrabacteria group	Firmicutes	Bacilli	Lactobacillales	Lactobacillaceae	Lactobacillus	Lactobacillus sunkii	Lactobacillus sunkii DSM 19904
A0A0R1L7A3	A0A0R1L7A3_9LACO	unreviewed	Peroxiredoxin	FC99_GL001955	Lactobacillus koreensis JCM 16448	187	cellular organisms	Bacteria	Terrabacteria group	Firmicutes	Bacilli	Lactobacillales	Lactobacillaceae	Lactobacillus	Lactobacillus koreensis	Lactobacillus koreensis JCM 16448
A0A0R1L9Y7	A0A0R1L9Y7_9LACO	unreviewed	Alkyl hydroperoxide reductase	FC88_GL001804	Lactobacillus futsaii JCM 17355	187	cellular organisms	Bacteria	Terrabacteria group	Firmicutes	Bacilli	Lactobacillales	Lactobacillaceae	Lactobacillus	Lactobacillus futsaii	Lactobacillus futsaii JCM 17355
A0A0R1LQ54	A0A0R1LQ54_9LACO	unreviewed	Peroxiredoxin	FD25_GL001017	Lactobacillus acidifarinae DSM 19394	187	cellular organisms	Bacteria	Terrabacteria group	Firmicutes	Bacilli	Lactobacillales	Lactobacillaceae	Lactobacillus	Lactobacillus acidifarinae	Lactobacillus acidifarinae DSM 19394
A0A0R1LRT3	A0A0R1LRT3_9LACO	unreviewed	Peroxiredoxin	FD04_GL000288	Lactobacillus odoratitofui DSM 19909 = JCM 15043	187	cellular organisms	Bacteria	Terrabacteria group	Firmicutes	Bacilli	Lactobacillales	Lactobacillaceae	Lactobacillus	Lactobacillus odoratitofui	Lactobacillus odoratitofui DSM 19909 = JCM 15043
A0A0R1M3X7	A0A0R1M3X7_9LACO	unreviewed	Alkyl hydroperoxide reductase protein c	FC81_GL000801	Lactobacillus capillatus DSM 19910	187	cellular organisms	Bacteria	Terrabacteria group	Firmicutes	Bacilli	Lactobacillales	Lactobacillaceae	Lactobacillus	Lactobacillus capillatus	Lactobacillus capillatus DSM 19910
A0A0R1MYM5	A0A0R1MYM5_9LACO	unreviewed	Peroxiredoxin	FD09_GL002081	Lactobacillus perolens DSM 12744	187	cellular organisms	Bacteria	Terrabacteria group	Firmicutes	Bacilli	Lactobacillales	Lactobacillaceae	Lactobacillus	Lactobacillus perolens	Lactobacillus perolens DSM 12744
A0A0R1NI49	A0A0R1NI49_9LACO	unreviewed	Peroxiredoxin	FD12_GL001977	Lactobacillus rapi DSM 19907 = JCM 15042	187	cellular organisms	Bacteria	Terrabacteria group	Firmicutes	Bacilli	Lactobacillales	Lactobacillaceae	Lactobacillus	Lactobacillus rapi	Lactobacillus rapi DSM 19907 = JCM 15042
A0A0R1P2Y4	A0A0R1P2Y4_9LACO	unreviewed	Peroxiredoxin	FC98_GL001205	Lactobacillus kisonensis DSM 19906 = JCM 15041	187	cellular organisms	Bacteria	Terrabacteria group	Firmicutes	Bacilli	Lactobacillales	Lactobacillaceae	Lactobacillus	Lactobacillus kisonensis	Lactobacillus kisonensis DSM 19906 = JCM 15041
A0A0R1P4W6	A0A0R1P4W6_LACMC	unreviewed	Alkyl hydroperoxide reductase	FC47_GL000187	Lactobacillus mucosae DSM 13345	187	cellular organisms	Bacteria	Terrabacteria group	Firmicutes	Bacilli	Lactobacillales	Lactobacillaceae	Lactobacillus	Lactobacillus mucosae	Lactobacillus mucosae DSM 13345
A0A0R1PEB0	A0A0R1PEB0_9LACO	unreviewed	Alkyl hydroperoxide reductase	FD33_GL000088	Lactobacillus paralimentarius DSM 13238 = JCM 10415	187	cellular organisms	Bacteria	Terrabacteria group	Firmicutes	Bacilli	Lactobacillales	Lactobacillaceae	Lactobacillus	Lactobacillus paralimentarius	Lactobacillus paralimentarius DSM 13238 = JCM 10415
A0A0R1PEX3	A0A0R1PEX3_9LACO	unreviewed	Alkyl hydroperoxide reductase	FD27_GL000997	Lactobacillus frumenti DSM 13145	187	cellular organisms	Bacteria	Terrabacteria group	Firmicutes	Bacilli	Lactobacillales	Lactobacillaceae	Lactobacillus	Lactobacillus frumenti	Lactobacillus frumenti DSM 13145
A0A0R1QBB5	A0A0R1QBB5_9LACO	unreviewed	Alkyl hydroperoxide reductase protein c	FD20_GL002137	Lactobacillus uvarum DSM 19971	187	cellular organisms	Bacteria	Terrabacteria group	Firmicutes	Bacilli	Lactobacillales	Lactobacillaceae	Lactobacillus	Lactobacillus uvarum	Lactobacillus uvarum DSM 19971
A0A0R1QC67	A0A0R1QC67_9LACO	unreviewed	Alkyl hydroperoxide reductase protein c	FD45_GL002251	Lactobacillus nagelii DSM 13675	187	cellular organisms	Bacteria	Terrabacteria group	Firmicutes	Bacilli	Lactobacillales	Lactobacillaceae	Lactobacillus	Lactobacillus nagelii	Lactobacillus nagelii DSM 13675
A0A0R1QKY9	A0A0R1QKY9_9LACO	unreviewed	Peroxiredoxin	FD01_GL000859	Lactobacillus manihotivorans DSM 13343 = JCM 12514	187	cellular organisms	Bacteria	Terrabacteria group	Firmicutes	Bacilli	Lactobacillales	Lactobacillaceae	Lactobacillus	Lactobacillus manihotivorans	Lactobacillus manihotivorans DSM 13343 = JCM 12514
A0A0R1QSH0	A0A0R1QSH0_9LACO	unreviewed	Peroxiredoxin	FD37_GL002405	Lactobacillus spicheri DSM 15429	188	cellular organisms	Bacteria	Terrabacteria group	Firmicutes	Bacilli	Lactobacillales	Lactobacillaceae	Lactobacillus	Lactobacillus spicheri	Lactobacillus spicheri DSM 15429
A0A0R1RK58	A0A0R1RK58_9LACO	unreviewed	Peroxiredoxin	FD08_GL004011	Lactobacillus parakefiri DSM 10551	187	cellular organisms	Bacteria	Terrabacteria group	Firmicutes	Bacilli	Lactobacillales	Lactobacillaceae	Lactobacillus	Lactobacillus parakefiri	Lactobacillus parakefiri DSM 10551
A0A0R1S8S1	A0A0R1S8S1_9LACO	unreviewed	Peroxiredoxin	FC85_GL000200	Lactobacillus diolivorans DSM 14421	188	cellular organisms	Bacteria	Terrabacteria group	Firmicutes	Bacilli	Lactobacillales	Lactobacillaceae	Lactobacillus	Lactobacillus diolivorans	Lactobacillus diolivorans DSM 14421
A0A0R1SEE2	A0A0R1SEE2_9LACO	unreviewed	Alkyl hydroperoxide reductase	FC27_GL001639	Lactobacillus versmoldensis DSM 14857 = KCTC 3814	186	cellular organisms	Bacteria	Terrabacteria group	Firmicutes	Bacilli	Lactobacillales	Lactobacillaceae	Lactobacillus	Lactobacillus versmoldensis	Lactobacillus versmoldensis DSM 14857 = KCTC 3814
A0A0R1SVD6	A0A0R1SVD6_9LACO	unreviewed	Peroxiredoxin	FD08_GL001510	Lactobacillus parakefiri DSM 10551	187	cellular organisms	Bacteria	Terrabacteria group	Firmicutes	Bacilli	Lactobacillales	Lactobacillaceae	Lactobacillus	Lactobacillus parakefiri	Lactobacillus parakefiri DSM 10551
A0A0R1T395	A0A0R1T395_9LACO	unreviewed	Alkyl hydroperoxide reductase	FC54_GL001178	Lactobacillus saerimneri DSM 16049	187	cellular organisms	Bacteria	Terrabacteria group	Firmicutes	Bacilli	Lactobacillales	Lactobacillaceae	Lactobacillus	Lactobacillus saerimneri	Lactobacillus saerimneri DSM 16049
A0A0R1U1I6	A0A0R1U1I6_9LACO	unreviewed	Alkyl hydroperoxide reductase	FC32_GL001679	Lactobacillus apodemi DSM 16634 = JCM 16172	187	cellular organisms	Bacteria	Terrabacteria group	Firmicutes	Bacilli	Lactobacillales	Lactobacillaceae	Lactobacillus	Lactobacillus apodemi	Lactobacillus apodemi DSM 16634 = JCM 16172
A0A0R1UG52	A0A0R1UG52_9LACO	unreviewed	Alkyl hydroperoxide reductase	FC43_GL002042	Lactobacillus ingluviei DSM 15946	187	cellular organisms	Bacteria	Terrabacteria group	Firmicutes	Bacilli	Lactobacillales	Lactobacillaceae	Lactobacillus	Lactobacillus ingluviei	Lactobacillus ingluviei DSM 15946
A0A0R1UVU5	A0A0R1UVU5_9LACO	unreviewed	Peroxiredoxin	FD28_GL001758	Lactobacillus hammesii DSM 16381	187	cellular organisms	Bacteria	Terrabacteria group	Firmicutes	Bacilli	Lactobacillales	Lactobacillaceae	Lactobacillus	Lactobacillus hammesii	Lactobacillus hammesii DSM 16381
A0A0R1VPN7	A0A0R1VPN7_9LACO	unreviewed	Alkyl hydroperoxide reductase protein c	FC89_GL001481	Lactobacillus ghanensis DSM 18630	187	cellular organisms	Bacteria	Terrabacteria group	Firmicutes	Bacilli	Lactobacillales	Lactobacillaceae	Lactobacillus	Lactobacillus ghanensis	Lactobacillus ghanensis DSM 18630
A0A0R1WJG0	A0A0R1WJG0_9LACO	unreviewed	Alkyl hydroperoxide reductase	FD31_GL000790	Lactobacillus nantensis DSM 16982	187	cellular organisms	Bacteria	Terrabacteria group	Firmicutes	Bacilli	Lactobacillales	Lactobacillaceae	Lactobacillus	Lactobacillus nantensis	Lactobacillus nantensis DSM 16982
A0A0R1WMH8	A0A0R1WMH8_9LACO	unreviewed	Peroxiredoxin	FC49_GL001395	Lactobacillus oris DSM 4864	187	cellular organisms	Bacteria	Terrabacteria group	Firmicutes	Bacilli	Lactobacillales	Lactobacillaceae	Lactobacillus	Lactobacillus oris	Lactobacillus oris DSM 4864
A0A0R1X7W2	A0A0R1X7W2_9LACO	unreviewed	Peroxiredoxin	FC91_GL001373	Lactobacillus harbinensis DSM 16991	187	cellular organisms	Bacteria	Terrabacteria group	Firmicutes	Bacilli	Lactobacillales	Lactobacillaceae	Lactobacillus	Lactobacillus harbinensis	Lactobacillus harbinensis DSM 16991
A0A0R1XPY9	A0A0R1XPY9_9LACO	unreviewed	Alkyl hydroperoxide reductase	FD32_GL000734	Lactobacillus panis DSM 6035	187	cellular organisms	Bacteria	Terrabacteria group	Firmicutes	Bacilli	Lactobacillales	Lactobacillaceae	Lactobacillus	Lactobacillus panis	Lactobacillus panis DSM 6035
A0A0R1Y5D9	A0A0R1Y5D9_9LACO	unreviewed	Alkyl hydroperoxide reductase	FD34_GL001236	Lactobacillus pontis DSM 8475	187	cellular organisms	Bacteria	Terrabacteria group	Firmicutes	Bacilli	Lactobacillales	Lactobacillaceae	Lactobacillus	Lactobacillus pontis	Lactobacillus pontis DSM 8475
A0A0R1YDK4	A0A0R1YDK4_9LACO	unreviewed	Peroxiredoxin	FD47_GL002818	Lactobacillus parafarraginis DSM 18390 = JCM 14109	187	cellular organisms	Bacteria	Terrabacteria group	Firmicutes	Bacilli	Lactobacillales	Lactobacillaceae	Lactobacillus	Lactobacillus parafarraginis	Lactobacillus parafarraginis DSM 18390 = JCM 14109
A0A0R1YWQ5	A0A0R1YWQ5_9LACO	unreviewed	Peroxiredoxin	FC51_GL001496	Lactobacillus parabuchneri DSM 5707 = NBRC 107865	187	cellular organisms	Bacteria	Terrabacteria group	Firmicutes	Bacilli	Lactobacillales	Lactobacillaceae	Lactobacillus	Lactobacillus parabuchneri	Lactobacillus parabuchneri DSM 5707 = NBRC 107865
A0A0R1ZKR8	A0A0R1ZKR8_LACKE	unreviewed	Peroxiredoxin	FC95_GL001518	Lactobacillus kefiri DSM 20587 = JCM 5818	187	cellular organisms	Bacteria	Terrabacteria group	Firmicutes	Bacilli	Lactobacillales	Lactobacillaceae	Lactobacillus	Lactobacillus kefiri	Lactobacillus kefiri DSM 20587 = JCM 5818
A0A0R2A257	A0A0R2A257_9LACO	unreviewed	Peroxiredoxin	FC26_GL001845	Lactobacillus vaccinostercus DSM 20634	187	cellular organisms	Bacteria	Terrabacteria group	Firmicutes	Bacilli	Lactobacillales	Lactobacillaceae	Lactobacillus	Lactobacillus vaccinostercus	Lactobacillus vaccinostercus DSM 20634
A0A0R2A448	A0A0R2A448_9LACO	unreviewed	Alkyl hydroperoxide reductase	FC30_GL000533	Lactobacillus animalis KCTC 3501 = DSM 20602	187	cellular organisms	Bacteria	Terrabacteria group	Firmicutes	Bacilli	Lactobacillales	Lactobacillaceae	Lactobacillus	Lactobacillus animalis	Lactobacillus animalis KCTC 3501 = DSM 20602
A0A0R2B3T9	A0A0R2B3T9_9LACO	unreviewed	Alkyl hydroperoxide reductase	FC48_GL000675	Lactobacillus murinus DSM 20452 = NBRC 14221	187	cellular organisms	Bacteria	Terrabacteria group	Firmicutes	Bacilli	Lactobacillales	Lactobacillaceae	Lactobacillus	Lactobacillus murinus	Lactobacillus murinus DSM 20452 = NBRC 14221
A0A0R2CBY8	A0A0R2CBY8_9LACO	unreviewed	Alkyl hydroperoxide reductase protein c	FD21_GL001899	Lactobacillus vini DSM 20605	187	cellular organisms	Bacteria	Terrabacteria group	Firmicutes	Bacilli	Lactobacillales	Lactobacillaceae	Lactobacillus	Lactobacillus vini	Lactobacillus vini DSM 20605
A0A0R2CVF4	A0A0R2CVF4_9LACO	unreviewed	Peroxiredoxin	FC24_GL002130	Lactobacillus rennini DSM 20253	187	cellular organisms	Bacteria	Terrabacteria group	Firmicutes	Bacilli	Lactobacillales	Lactobacillaceae	Lactobacillus	Lactobacillus rennini	Lactobacillus rennini DSM 20253
A0A0R2CWS0	A0A0R2CWS0_9LACO	unreviewed	Alkyl hydroperoxide reductase protein c	FC19_GL001191	Lactobacillus aquaticus DSM 21051	187	cellular organisms	Bacteria	Terrabacteria group	Firmicutes	Bacilli	Lactobacillales	Lactobacillaceae	Lactobacillus	Lactobacillus aquaticus	Lactobacillus aquaticus DSM 21051
A0A0R2DCS0	A0A0R2DCS0_9LACO	unreviewed	Peroxiredoxin	FD13_GL000566	Lactobacillus senmaizukei DSM 21775 = NBRC 103853	199	cellular organisms	Bacteria	Terrabacteria group	Firmicutes	Bacilli	Lactobacillales	Lactobacillaceae	Lactobacillus	Lactobacillus senmaizukei	Lactobacillus senmaizukei DSM 21775 = NBRC 103853
A0A0R2DZT4	A0A0R2DZT4_LACFE	unreviewed	Alkyl hydroperoxide reductase subunit C (K03386 peroxiredoxin (Alkyl hydroperoxide reductase subunit C)) (EC 1.11.1.15) (Peroxiredoxin)	ahpC IV46_GL001545 LF130101_525 LFER_1887	Lactobacillus fermentum	198	cellular organisms	Bacteria	Terrabacteria group	Firmicutes	Bacilli	Lactobacillales	Lactobacillaceae	Lactobacillus	Lactobacillus fermentum
A0A0R2E423	A0A0R2E423_LACPA	unreviewed	Peroxiredoxin	FC12_GL001242	Lactobacillus paracasei subsp. tolerans DSM 20258	187	cellular organisms	Bacteria	Terrabacteria group	Firmicutes	Bacilli	Lactobacillales	Lactobacillaceae	Lactobacillus	Lactobacillus casei group	Lactobacillus paracasei	Lactobacillus paracasei subsp. tolerans	Lactobacillus paracasei subsp. tolerans DSM 20258
A0A0R2FAA1	A0A0R2FAA1_9LACO	unreviewed	Peroxiredoxin	FD14_GL000359	Lactobacillus similis DSM 23365 = JCM 2765	187	cellular organisms	Bacteria	Terrabacteria group	Firmicutes	Bacilli	Lactobacillales	Lactobacillaceae	Lactobacillus	Lactobacillus similis	Lactobacillus similis DSM 23365 = JCM 2765
A0A0R2H410	A0A0R2H410_9LACO	unreviewed	Peroxiredoxin	IV41_GL001628	Lactobacillus ingluviei	187	cellular organisms	Bacteria	Terrabacteria group	Firmicutes	Bacilli	Lactobacillales	Lactobacillaceae	Lactobacillus	Lactobacillus ingluviei
A0A0R2I074	A0A0R2I074_9LACO	unreviewed	Peroxiredoxin	IV45_GL000993	Lactobacillus secaliphilus	187	cellular organisms	Bacteria	Terrabacteria group	Firmicutes	Bacilli	Lactobacillales	Lactobacillaceae	Lactobacillus	Lactobacillus secaliphilus
A0A0R2LG91	A0A0R2LG91_9LACO	unreviewed	Alkyl hydroperoxide reductase	IV57_GL000146	Lactobacillus kimchiensis	187	cellular organisms	Bacteria	Terrabacteria group	Firmicutes	Bacilli	Lactobacillales	Lactobacillaceae	Lactobacillus	Lactobacillus kimchiensis
A0A0R2LI03	A0A0R2LI03_9LACO	unreviewed	Peroxiredoxin	IV54_GL000405	Lactobacillus paucivorans	187	cellular organisms	Bacteria	Terrabacteria group	Firmicutes	Bacilli	Lactobacillales	Lactobacillaceae	Lactobacillus	Lactobacillus paucivorans
A0A0S4NMZ4	A0A0S4NMZ4_LACRE	unreviewed	Alkyl hydroperoxide reductase	LRATCC53608_1109	Lactobacillus reuteri ATCC 53608	187	cellular organisms	Bacteria	Terrabacteria group	Firmicutes	Bacilli	Lactobacillales	Lactobacillaceae	Lactobacillus	Lactobacillus reuteri	Lactobacillus reuteri 1063	Lactobacillus reuteri ATCC 53608
A0A0U5F585	A0A0U5F585_LACRE	unreviewed	Alkyl hydroperoxide reductase protein C	LRLP16767_LR202_00363 LRLP16767_LR3C6_01577	Lactobacillus reuteri	187	cellular organisms	Bacteria	Terrabacteria group	Firmicutes	Bacilli	Lactobacillales	Lactobacillaceae	Lactobacillus	Lactobacillus reuteri
A0A125UB80	A0A125UB80_LACCD	unreviewed	Peroxiredoxin	LCBD_2693	Lactobacillus casei (strain BD-II)	187	cellular organisms	Bacteria	Terrabacteria group	Firmicutes	Bacilli	Lactobacillales	Lactobacillaceae	Lactobacillus	Lactobacillus casei group	Lactobacillus casei	Lactobacillus casei (strain BD-II)
A0A142KR37	A0A142KR37_9LACO	unreviewed	Peroxiredoxin	AYI71_07140	Lactobacillus oris	187	cellular organisms	Bacteria	Terrabacteria group	Firmicutes	Bacilli	Lactobacillales	Lactobacillaceae	Lactobacillus	Lactobacillus oris
A0A179X7Z6	A0A179X7Z6_LACRH	unreviewed	Alkyl hydroperoxide reductase (EC 1.11.1.15) (Peroxiredoxin)	BGK71_11430 PY66_14355	Lactobacillus rhamnosus	187	cellular organisms	Bacteria	Terrabacteria group	Firmicutes	Bacilli	Lactobacillales	Lactobacillaceae	Lactobacillus	Lactobacillus rhamnosus
A0A179YCV4	A0A179YCV4_LACRH	unreviewed	Alkyl hydroperoxide reductase (EC 1.11.1.15)	PY91_09060	Lactobacillus rhamnosus	187	cellular organisms	Bacteria	Terrabacteria group	Firmicutes	Bacilli	Lactobacillales	Lactobacillaceae	Lactobacillus	Lactobacillus rhamnosus
A0A1C1ZY04	A0A1C1ZY04_LACRE	unreviewed	Peroxiredoxin	ADV92_10730 B5D07_05890 BBP13_04865 BHL82_06035 BHL83_00365 CBF96_04760 CBG21_04230 CBG24_02010	Lactobacillus reuteri	187	cellular organisms	Bacteria	Terrabacteria group	Firmicutes	Bacilli	Lactobacillales	Lactobacillaceae	Lactobacillus	Lactobacillus reuteri
A0A1C2G5G2	A0A1C2G5G2_LACRE	unreviewed	Peroxiredoxin	B2G46_05985 BFD03_09385	Lactobacillus reuteri	187	cellular organisms	Bacteria	Terrabacteria group	Firmicutes	Bacilli	Lactobacillales	Lactobacillaceae	Lactobacillus	Lactobacillus reuteri
A0A1D7ZY06	A0A1D7ZY06_LACFE	unreviewed	Peroxiredoxin (EC 1.11.1.9)	LACFE_CDS1296	Lactobacillus fermentum	197	cellular organisms	Bacteria	Terrabacteria group	Firmicutes	Bacilli	Lactobacillales	Lactobacillaceae	Lactobacillus	Lactobacillus fermentum
A0A1E7XE14	A0A1E7XE14_9LACO	unreviewed	Alkyl hydroperoxide reductase subunit C (EC 1.11.1.15)	ahpC LASUN_08670	Lactobacillus sunkii	187	cellular organisms	Bacteria	Terrabacteria group	Firmicutes	Bacilli	Lactobacillales	Lactobacillaceae	Lactobacillus	Lactobacillus sunkii
A0A1F0RU70	A0A1F0RU70_9LACO	unreviewed	Peroxiredoxin	HMPREF2969_04985	Lactobacillus sp. HMSC056D05	187	cellular organisms	Bacteria	Terrabacteria group	Firmicutes	Bacilli	Lactobacillales	Lactobacillaceae	Lactobacillus	Lactobacillus sp. HMSC056D05
A0A1F1JL41	A0A1F1JL41_9LACO	unreviewed	Peroxiredoxin	HMPREF3095_11915	Lactobacillus sp. HMSC25A02	187	cellular organisms	Bacteria	Terrabacteria group	Firmicutes	Bacilli	Lactobacillales	Lactobacillaceae	Lactobacillus	Lactobacillus sp. HMSC25A02
A0A1H0E4S5	A0A1H0E4S5_LACMC	unreviewed	Peroxiredoxin (Alkyl hydroperoxide reductase subunit C)	SAMN05216430_1163	Lactobacillus mucosae	187	cellular organisms	Bacteria	Terrabacteria group	Firmicutes	Bacilli	Lactobacillales	Lactobacillaceae	Lactobacillus	Lactobacillus mucosae
A0A1K2I5K7	A0A1K2I5K7_9LACO	unreviewed	Alkyl hydroperoxide reductase protein C (EC 1.6.4.-)	LREN565_0143	Lactobacillus rennini	187	cellular organisms	Bacteria	Terrabacteria group	Firmicutes	Bacilli	Lactobacillales	Lactobacillaceae	Lactobacillus	Lactobacillus rennini
A0A1L7ICA2	A0A1L7ICA2_9LACO	unreviewed	Alkyl hydroperoxide reductase subunit C	BI355_0932	Lactobacillus crustorum	187	cellular organisms	Bacteria	Terrabacteria group	Firmicutes	Bacilli	Lactobacillales	Lactobacillaceae	Lactobacillus	Lactobacillus crustorum
A0A1P8Q4F3	A0A1P8Q4F3_9LACO	unreviewed	Peroxiredoxin	BTM29_09340	Lactobacillus allii	187	cellular organisms	Bacteria	Terrabacteria group	Firmicutes	Bacilli	Lactobacillales	Lactobacillaceae	Lactobacillus	Lactobacillus allii
A0A1Q2T3I7	A0A1Q2T3I7_LACFE	unreviewed	Alkyl hydroperoxide reductase subunit C	ahpC LF25067_00464	Lactobacillus fermentum	187	cellular organisms	Bacteria	Terrabacteria group	Firmicutes	Bacilli	Lactobacillales	Lactobacillaceae	Lactobacillus	Lactobacillus fermentum
A0A1Q9MNM8	A0A1Q9MNM8_LACCA	unreviewed	Alkyl hydroperoxide reductase (Peroxiredoxin)	AUQ39_02865 BGL52_12095	Lactobacillus casei	187	cellular organisms	Bacteria	Terrabacteria group	Firmicutes	Bacilli	Lactobacillales	Lactobacillaceae	Lactobacillus	Lactobacillus casei group	Lactobacillus casei
A0A1S2AXY6	A0A1S2AXY6_LACPA	unreviewed	Peroxiredoxin	BBX46_02715	Lactobacillus paracasei	187	cellular organisms	Bacteria	Terrabacteria group	Firmicutes	Bacilli	Lactobacillales	Lactobacillaceae	Lactobacillus	Lactobacillus casei group	Lactobacillus paracasei
A0A1S6QHP2	A0A1S6QHP2_9LACO	unreviewed	Peroxiredoxin	PL11_003960	Lactobacillus curieae	187	cellular organisms	Bacteria	Terrabacteria group	Firmicutes	Bacilli	Lactobacillales	Lactobacillaceae	Lactobacillus	Lactobacillus curieae
A0A1W6NDI7	A0A1W6NDI7_LACBR	unreviewed	Peroxiredoxin	AZI11_00580	Lactobacillus brevis	187	cellular organisms	Bacteria	Terrabacteria group	Firmicutes	Bacilli	Lactobacillales	Lactobacillaceae	Lactobacillus	Lactobacillus brevis
A0A1X1FDX3	A0A1X1FDX3_9LACO	unreviewed	Alkyl hydroperoxide reductase subunit C (EC 1.11.1.15)	FAM23169_01586	Lactobacillus parabuchneri	187	cellular organisms	Bacteria	Terrabacteria group	Firmicutes	Bacilli	Lactobacillales	Lactobacillaceae	Lactobacillus	Lactobacillus parabuchneri
A0A1X8V932	A0A1X8V932_LACRE	unreviewed	Peroxiredoxin	A4V07_03960	Lactobacillus reuteri	187	cellular organisms	Bacteria	Terrabacteria group	Firmicutes	Bacilli	Lactobacillales	Lactobacillaceae	Lactobacillus	Lactobacillus reuteri
A0A1Y2KTB8	A0A1Y2KTB8_LACPA	unreviewed	Alkyl hydroperoxide reductase protein C (Peroxiredoxin)	B9J76_03210 BLL69_2472c	Lactobacillus paracasei	187	cellular organisms	Bacteria	Terrabacteria group	Firmicutes	Bacilli	Lactobacillales	Lactobacillaceae	Lactobacillus	Lactobacillus casei group	Lactobacillus paracasei
A0A1Y4P6K8	A0A1Y4P6K8_LACRE	unreviewed	Peroxiredoxin	B5F04_07420 B5G22_07045	Lactobacillus reuteri	187	cellular organisms	Bacteria	Terrabacteria group	Firmicutes	Bacilli	Lactobacillales	Lactobacillaceae	Lactobacillus	Lactobacillus reuteri
A0A1Z5I966	A0A1Z5I966_9LACO	unreviewed	Alkyl hydroperoxide reductase subunit C	ahpC IWT30_00078	Lactobacillus mixtipabuli	187	cellular organisms	Bacteria	Terrabacteria group	Firmicutes	Bacilli	Lactobacillales	Lactobacillaceae	Lactobacillus	Lactobacillus mixtipabuli
A0A1Z5IFJ6	A0A1Z5IFJ6_9LACO	unreviewed	Alkyl hydroperoxide reductase subunit C	ahpC IWT126_00562	Lactobacillus silagei JCM 19001	187	cellular organisms	Bacteria	Terrabacteria group	Firmicutes	Bacilli	Lactobacillales	Lactobacillaceae	Lactobacillus	Lactobacillus silagei	Lactobacillus silagei JCM 19001
A0A1Z5IS00	A0A1Z5IS00_9LACO	unreviewed	Alkyl hydroperoxide reductase subunit C	ahpC IWT140_02195 IWT25_01033	Lactobacillus pentosiphilus	187	cellular organisms	Bacteria	Terrabacteria group	Firmicutes	Bacilli	Lactobacillales	Lactobacillaceae	Lactobacillus	Lactobacillus pentosiphilus
A0A1Z5J400	A0A1Z5J400_9LACO	unreviewed	Alkyl hydroperoxide reductase subunit C	ahpC IWT5_01687	Lactobacillus silagincola	187	cellular organisms	Bacteria	Terrabacteria group	Firmicutes	Bacilli	Lactobacillales	Lactobacillaceae	Lactobacillus	Lactobacillus silagincola
A0A249N454	A0A249N454_LACRH	unreviewed	Alkyl hydroperoxide reductase subunit C	N507_1239	Lactobacillus rhamnosus DSM 14870	187	cellular organisms	Bacteria	Terrabacteria group	Firmicutes	Bacilli	Lactobacillales	Lactobacillaceae	Lactobacillus	Lactobacillus rhamnosus	Lactobacillus rhamnosus DSM 14870
A0A269YDP9	A0A269YDP9_LACKE	unreviewed	Peroxiredoxin	B8W85_07080	Lactobacillus kefiri	187	cellular organisms	Bacteria	Terrabacteria group	Firmicutes	Bacilli	Lactobacillales	Lactobacillaceae	Lactobacillus	Lactobacillus kefiri
A0A269YDY6	A0A269YDY6_9LACO	unreviewed	Peroxiredoxin	B8W98_06030	Lactobacillus parakefiri	187	cellular organisms	Bacteria	Terrabacteria group	Firmicutes	Bacilli	Lactobacillales	Lactobacillaceae	Lactobacillus	Lactobacillus parakefiri
A0A291IZZ2	A0A291IZZ2_LACPA	unreviewed	Peroxiredoxin	FAM18149p_10405	Lactobacillus paracasei	188	cellular organisms	Bacteria	Terrabacteria group	Firmicutes	Bacilli	Lactobacillales	Lactobacillaceae	Lactobacillus	Lactobacillus casei group	Lactobacillus paracasei
A0A2A3TUQ8	A0A2A3TUQ8_LACBR	unreviewed	Peroxiredoxin (EC 1.11.1.15)	CNR29_00550	Lactobacillus brevis	187	cellular organisms	Bacteria	Terrabacteria group	Firmicutes	Bacilli	Lactobacillales	Lactobacillaceae	Lactobacillus	Lactobacillus brevis
A0A2A5L358	A0A2A5L358_LACCA	unreviewed	Peroxiredoxin	ahpC CPZ11_12540	Lactobacillus casei	187	cellular organisms	Bacteria	Terrabacteria group	Firmicutes	Bacilli	Lactobacillales	Lactobacillaceae	Lactobacillus	Lactobacillus casei group	Lactobacillus casei
A0A2A7QDS1	A0A2A7QDS1_9LACO	unreviewed	Peroxiredoxin	ahpC CP369_06690	Lactobacillus sp. UMNPBX18	187	cellular organisms	Bacteria	Terrabacteria group	Firmicutes	Bacilli	Lactobacillales	Lactobacillaceae	Lactobacillus	Lactobacillus sp. UMNPBX18
A0A2A7R100	A0A2A7R100_9LACO	unreviewed	Peroxiredoxin	ahpC CP356_06840	Lactobacillus sp. UMNPBX5	187	cellular organisms	Bacteria	Terrabacteria group	Firmicutes	Bacilli	Lactobacillales	Lactobacillaceae	Lactobacillus	Lactobacillus sp. UMNPBX5
A0A2A7R514	A0A2A7R514_9LACO	unreviewed	Peroxiredoxin	ahpC CP354_06895	Lactobacillus sp. UMNPBX3	187	cellular organisms	Bacteria	Terrabacteria group	Firmicutes	Bacilli	Lactobacillales	Lactobacillaceae	Lactobacillus	Lactobacillus sp. UMNPBX3
A0A2C9ZJJ1	A0A2C9ZJJ1_LACPA	unreviewed	Alkyl hydroperoxide reductase protein C	BWK52_2648c	Lactobacillus paracasei	187	cellular organisms	Bacteria	Terrabacteria group	Firmicutes	Bacilli	Lactobacillales	Lactobacillaceae	Lactobacillus	Lactobacillus casei group	Lactobacillus paracasei
A0A2J6NPY2	A0A2J6NPY2_9LACO	unreviewed	Peroxiredoxin	ahpC CK797_00890	Lactobacillus pontis	187	cellular organisms	Bacteria	Terrabacteria group	Firmicutes	Bacilli	Lactobacillales	Lactobacillaceae	Lactobacillus	Lactobacillus pontis
A0A2K9HFK5	A0A2K9HFK5_9LACO	unreviewed	Peroxiredoxin	LA20249_03655	Lactobacillus alimentarius DSM 20249	187	cellular organisms	Bacteria	Terrabacteria group	Firmicutes	Bacilli	Lactobacillales	Lactobacillaceae	Lactobacillus	Lactobacillus alimentarius	Lactobacillus alimentarius DSM 20249
A0A2M8MNQ8	A0A2M8MNQ8_LACFE	unreviewed	Peroxiredoxin	ahpC CUJ85_10475	Lactobacillus fermentum	187	cellular organisms	Bacteria	Terrabacteria group	Firmicutes	Bacilli	Lactobacillales	Lactobacillaceae	Lactobacillus	Lactobacillus fermentum
A0A2P4R992	A0A2P4R992_9LACO	unreviewed	Peroxiredoxin (EC 1.11.1.15)	C2R26_01560	Lactobacillus formosensis	187	cellular organisms	Bacteria	Terrabacteria group	Firmicutes	Bacilli	Lactobacillales	Lactobacillaceae	Lactobacillus	Lactobacillus formosensis
A5VKF5	A5VKF5_LACRD	unreviewed	Peroxiredoxin (EC 1.11.1.15)	Lreu_1072	Lactobacillus reuteri (strain DSM 20016)	187	cellular organisms	Bacteria	Terrabacteria group	Firmicutes	Bacilli	Lactobacillales	Lactobacillaceae	Lactobacillus	Lactobacillus reuteri	Lactobacillus reuteri (strain DSM 20016)
B2GAR3	B2GAR3_LACF3	unreviewed	Alkyl hydroperoxide reductase	LAF_0409	Lactobacillus fermentum (strain NBRC 3956 / LMG 18251)	187	cellular organisms	Bacteria	Terrabacteria group	Firmicutes	Bacilli	Lactobacillales	Lactobacillaceae	Lactobacillus	Lactobacillus fermentum	Lactobacillus fermentum (strain NBRC 3956 / LMG 18251)
B3XPQ4	B3XPQ4_LACRE	unreviewed	Peroxiredoxin	Lreu23DRAFT_5178	Lactobacillus reuteri 100-23	187	cellular organisms	Bacteria	Terrabacteria group	Firmicutes	Bacilli	Lactobacillales	Lactobacillaceae	Lactobacillus	Lactobacillus reuteri	Lactobacillus reuteri 100-23
C0WS30	C0WS30_LACBU	unreviewed	Peroxiredoxin (EC 1.11.1.15)	ahpC HMPREF0497_1933	Lactobacillus buchneri ATCC 11577	187	cellular organisms	Bacteria	Terrabacteria group	Firmicutes	Bacilli	Lactobacillales	Lactobacillaceae	Lactobacillus	Lactobacillus buchneri	Lactobacillus buchneri ATCC 11577
C0WWR6	C0WWR6_LACFE	unreviewed	Peroxiredoxin (EC 1.11.1.15)	ahpC HMPREF0511_0567	Lactobacillus fermentum ATCC 14931	198	cellular organisms	Bacteria	Terrabacteria group	Firmicutes	Bacilli	Lactobacillales	Lactobacillaceae	Lactobacillus	Lactobacillus fermentum	Lactobacillus fermentum ATCC 14931
C0XHB5	C0XHB5_LACHI	unreviewed	Peroxiredoxin (EC 1.11.1.15)	ahpC HMPREF0519_0645	Lactobacillus hilgardii DSM 20176 = ATCC 8290	187	cellular organisms	Bacteria	Terrabacteria group	Firmicutes	Bacilli	Lactobacillales	Lactobacillaceae	Lactobacillus	Lactobacillus hilgardii	Lactobacillus hilgardii DSM 20176 = ATCC 8290
C2D3B8	C2D3B8_LACBR	unreviewed	Peroxiredoxin (EC 1.11.1.15)	ahpC HMPREF0496_2040	Lactobacillus brevis subsp. gravesensis ATCC 27305	187	cellular organisms	Bacteria	Terrabacteria group	Firmicutes	Bacilli	Lactobacillales	Lactobacillaceae	Lactobacillus	Lactobacillus brevis	Lactobacillus brevis subsp. gravesensis	Lactobacillus brevis subsp. gravesensis ATCC 27305
C2EWJ3	C2EWJ3_9LACO	unreviewed	Peroxiredoxin (EC 1.11.1.15)	ahpC HMPREF0549_1829	Lactobacillus vaginalis DSM 5837 = ATCC 49540	188	cellular organisms	Bacteria	Terrabacteria group	Firmicutes	Bacilli	Lactobacillales	Lactobacillaceae	Lactobacillus	Lactobacillus vaginalis	Lactobacillus vaginalis DSM 5837 = ATCC 49540
C2FCD4	C2FCD4_LACPA	unreviewed	Peroxiredoxin (EC 1.11.1.15)	ahpC HMPREF0530_1242	Lactobacillus paracasei subsp. paracasei ATCC 25302	212	cellular organisms	Bacteria	Terrabacteria group	Firmicutes	Bacilli	Lactobacillales	Lactobacillaceae	Lactobacillus	Lactobacillus casei group	Lactobacillus paracasei	Lactobacillus paracasei subsp. paracasei	Lactobacillus paracasei subsp. paracasei ATCC 25302
C2JYH7	C2JYH7_LACRH	unreviewed	Peroxiredoxin (EC 1.11.1.15)	ahpC HMPREF0539_1962	Lactobacillus rhamnosus LMS2-1	187	cellular organisms	Bacteria	Terrabacteria group	Firmicutes	Bacilli	Lactobacillales	Lactobacillaceae	Lactobacillus	Lactobacillus rhamnosus	Lactobacillus rhamnosus LMS2-1
C7XXF5	C7XXF5_9LACO	unreviewed	Peroxiredoxin (EC 1.11.1.15)	ahpC HMPREF0501_01500	Lactobacillus coleohominis 101-4-CHN	187	cellular organisms	Bacteria	Terrabacteria group	Firmicutes	Bacilli	Lactobacillales	Lactobacillaceae	Lactobacillus	Lactobacillus coleohominis	Lactobacillus coleohominis 101-4-CHN
C8P802	C8P802_9LACO	unreviewed	Peroxiredoxin (EC 1.11.1.15)	ahpC HMPREF0494_1446	Lactobacillus antri DSM 16041	187	cellular organisms	Bacteria	Terrabacteria group	Firmicutes	Bacilli	Lactobacillales	Lactobacillaceae	Lactobacillus	Lactobacillus antri	Lactobacillus antri DSM 16041
D0DUD3	D0DUD3_LACFE	unreviewed	Peroxiredoxin (EC 1.11.1.15)	ahpC HMPREF0513_01272	Lactobacillus fermentum 28-3-CHN	187	cellular organisms	Bacteria	Terrabacteria group	Firmicutes	Bacilli	Lactobacillales	Lactobacillaceae	Lactobacillus	Lactobacillus fermentum	Lactobacillus fermentum 28-3-CHN
D9J158	D9J158_LACRE	unreviewed	Alkyl hydroperoxide reductase C subunit	ahpC	Lactobacillus reuteri	187	cellular organisms	Bacteria	Terrabacteria group	Firmicutes	Bacilli	Lactobacillales	Lactobacillaceae	Lactobacillus	Lactobacillus reuteri
E3C7C3	E3C7C3_9LACO	unreviewed	Peroxiredoxin (EC 1.11.1.15)	ahpC HMPREF9265_0250	Lactobacillus oris PB013-T2-3	187	cellular organisms	Bacteria	Terrabacteria group	Firmicutes	Bacilli	Lactobacillales	Lactobacillaceae	Lactobacillus	Lactobacillus oris	Lactobacillus oris PB013-T2-3
F8DKN3	F8DKN3_LACRS	unreviewed	Peroxiredoxin (EC 1.11.1.15)	ahpC HMPREF0538_20125	Lactobacillus reuteri (strain ATCC 55730 / SD2112)	187	cellular organisms	Bacteria	Terrabacteria group	Firmicutes	Bacilli	Lactobacillales	Lactobacillaceae	Lactobacillus	Lactobacillus reuteri	Lactobacillus reuteri (strain ATCC 55730 / SD2112)
G9ZTE4	G9ZTE4_9LACO	unreviewed	Peroxiredoxin	HMPREF9103_03029	Lactobacillus parafarraginis F0439	187	cellular organisms	Bacteria	Terrabacteria group	Firmicutes	Bacilli	Lactobacillales	Lactobacillaceae	Lactobacillus	Lactobacillus parafarraginis	Lactobacillus parafarraginis F0439
H1LF81	H1LF81_9LACO	unreviewed	Peroxiredoxin	HMPREF9104_01257	Lactobacillus kisonensis F0435	187	cellular organisms	Bacteria	Terrabacteria group	Firmicutes	Bacilli	Lactobacillales	Lactobacillaceae	Lactobacillus	Lactobacillus kisonensis	Lactobacillus kisonensis F0435
J2ZQQ5	J2ZQQ5_9LACO	unreviewed	Alkyl hydroperoxide reductase	A11Y_158020	Lactobacillus coryniformis subsp. coryniformis CECT 5711	187	cellular organisms	Bacteria	Terrabacteria group	Firmicutes	Bacilli	Lactobacillales	Lactobacillaceae	Lactobacillus	Lactobacillus coryniformis	Lactobacillus coryniformis subsp. coryniformis	Lactobacillus coryniformis subsp. coryniformis CECT 5711
K0N876	K0N876_LACCA	unreviewed	Alkyl hydroperoxide reductase subunit C (EC 1.11.1.15)	ahpC BN194_26250	Lactobacillus casei W56	222	cellular organisms	Bacteria	Terrabacteria group	Firmicutes	Bacilli	Lactobacillales	Lactobacillaceae	Lactobacillus	Lactobacillus casei group	Lactobacillus casei	Lactobacillus casei W56
K6Q9Q1	K6Q9Q1_LACCA	unreviewed	Alkyl hydroperoxide reductase protein C (EC 1.-.-.-) (EC 1.11.1.15)	LCA32G_1770	Lactobacillus casei 32G	187	cellular organisms	Bacteria	Terrabacteria group	Firmicutes	Bacilli	Lactobacillales	Lactobacillaceae	Lactobacillus	Lactobacillus casei group	Lactobacillus casei	Lactobacillus casei 32G
K6QHK8	K6QHK8_LACCA	unreviewed	Alkyl hydroperoxide reductase protein C (EC 1.-.-.-) (EC 1.11.1.15)	LCA211_0320	Lactobacillus casei 21/1	187	cellular organisms	Bacteria	Terrabacteria group	Firmicutes	Bacilli	Lactobacillales	Lactobacillaceae	Lactobacillus	Lactobacillus casei group	Lactobacillus casei	Lactobacillus casei 21/1
K6RWN3	K6RWN3_LACCA	unreviewed	Alkyl hydroperoxide reductase protein C (EC 1.-.-.-) (EC 1.11.1.15)	LCAUCD174_2703	Lactobacillus casei UCD174	187	cellular organisms	Bacteria	Terrabacteria group	Firmicutes	Bacilli	Lactobacillales	Lactobacillaceae	Lactobacillus	Lactobacillus casei group	Lactobacillus casei	Lactobacillus casei UCD174
K6SC81	K6SC81_LACCA	unreviewed	Alkyl hydroperoxide reductase protein C (EC 1.-.-.-) (EC 1.11.1.15)	LCAUW4_2335	Lactobacillus casei UW4	175	cellular organisms	Bacteria	Terrabacteria group	Firmicutes	Bacilli	Lactobacillales	Lactobacillaceae	Lactobacillus	Lactobacillus casei group	Lactobacillus casei	Lactobacillus casei UW4
K8QI55	K8QI55_LACRH	unreviewed	Alkyl hydroperoxide reductase protein C (EC 1.8.1.-)	LRHMDP2_2046	Lactobacillus rhamnosus LRHMDP2	187	cellular organisms	Bacteria	Terrabacteria group	Firmicutes	Bacilli	Lactobacillales	Lactobacillaceae	Lactobacillus	Lactobacillus rhamnosus	Lactobacillus rhamnosus LRHMDP2
M5AA89	M5AA89_LACBR	unreviewed	Alkyl hydroperoxide reductase subunit C	LVISKB_0079	Lactobacillus brevis KB290	193	cellular organisms	Bacteria	Terrabacteria group	Firmicutes	Bacilli	Lactobacillales	Lactobacillaceae	Lactobacillus	Lactobacillus brevis	Lactobacillus brevis KB290
M5J6Y0	M5J6Y0_9LACO	unreviewed	Alkyl hydroperoxide reductase	D271_07414	Lactobacillus saerimneri 30a	187	cellular organisms	Bacteria	Terrabacteria group	Firmicutes	Bacilli	Lactobacillales	Lactobacillaceae	Lactobacillus	Lactobacillus saerimneri	Lactobacillus saerimneri 30a
N1ZLN3	N1ZLN3_9LACO	unreviewed	Peroxiredoxin	C822_01304	Lactobacillus murinus ASF361	187	cellular organisms	Bacteria	Terrabacteria group	Firmicutes	Bacilli	Lactobacillales	Lactobacillaceae	Lactobacillus	Lactobacillus murinus	Lactobacillus murinus ASF361
Q034Y0	Q034Y0_LACP3	unreviewed	Peroxiredoxin	LSEI_2506	Lactobacillus paracasei (strain ATCC 334 / BCRC 17002 / CIP 107868 / KCTC 3260 / NRRL B-441)	187	cellular organisms	Bacteria	Terrabacteria group	Firmicutes	Bacilli	Lactobacillales	Lactobacillaceae	Lactobacillus	Lactobacillus casei group	Lactobacillus paracasei	Lactobacillus paracasei (strain ATCC 334 / BCRC 17002 / CIP 107868 / KCTC 3260 / NRRL B-441)
Q03U65	Q03U65_LACBA	unreviewed	Peroxiredoxin	LVIS_0086	Lactobacillus brevis (strain ATCC 367 / JCM 1170)	187	cellular organisms	Bacteria	Terrabacteria group	Firmicutes	Bacilli	Lactobacillales	Lactobacillaceae	Lactobacillus	Lactobacillus brevis	Lactobacillus brevis (strain ATCC 367 / JCM 1170)
R4RRL9	R4RRL9_LACFE	unreviewed	Peroxiredoxin	LBFF_0446	Lactobacillus fermentum F-6	187	cellular organisms	Bacteria	Terrabacteria group	Firmicutes	Bacilli	Lactobacillales	Lactobacillaceae	Lactobacillus	Lactobacillus fermentum	Lactobacillus fermentum F-6
R9WG54	R9WG54_LACRE	unreviewed	Alkyl hydroperoxide reductase	LRI_0840	Lactobacillus reuteri I5007	187	cellular organisms	Bacteria	Terrabacteria group	Firmicutes	Bacilli	Lactobacillales	Lactobacillaceae	Lactobacillus	Lactobacillus reuteri	Lactobacillus reuteri I5007
S2P1E1	S2P1E1_LACPA	unreviewed	Alkyl hydroperoxide reductase protein C (EC 1.11.1.15)	Lpp225_1952	Lactobacillus paracasei subsp. paracasei Lpp225	194	cellular organisms	Bacteria	Terrabacteria group	Firmicutes	Bacilli	Lactobacillales	Lactobacillaceae	Lactobacillus	Lactobacillus casei group	Lactobacillus paracasei	Lactobacillus paracasei subsp. paracasei	Lactobacillus paracasei subsp. paracasei Lpp225
S2QT37	S2QT37_LACPA	unreviewed	Alkyl hydroperoxide reductase subunit C	Lpp14_01849	Lactobacillus paracasei subsp. paracasei Lpp14	187	cellular organisms	Bacteria	Terrabacteria group	Firmicutes	Bacilli	Lactobacillales	Lactobacillaceae	Lactobacillus	Lactobacillus casei group	Lactobacillus paracasei	Lactobacillus paracasei subsp. paracasei	Lactobacillus paracasei subsp. paracasei Lpp14
S2R0W6	S2R0W6_LACPA	unreviewed	Alkyl hydroperoxide reductase subunit C (Fragment)	Lpp41_12967	Lactobacillus paracasei subsp. paracasei Lpp41	205	cellular organisms	Bacteria	Terrabacteria group	Firmicutes	Bacilli	Lactobacillales	Lactobacillaceae	Lactobacillus	Lactobacillus casei group	Lactobacillus paracasei	Lactobacillus paracasei subsp. paracasei	Lactobacillus paracasei subsp. paracasei Lpp41
S2SFT3	S2SFT3_LACPA	unreviewed	Alkyl hydroperoxide reductase subunit C	Lpp126_01686	Lactobacillus paracasei subsp. paracasei Lpp126	187	cellular organisms	Bacteria	Terrabacteria group	Firmicutes	Bacilli	Lactobacillales	Lactobacillaceae	Lactobacillus	Lactobacillus casei group	Lactobacillus paracasei	Lactobacillus paracasei subsp. paracasei	Lactobacillus paracasei subsp. paracasei Lpp126
S2SPC1	S2SPC1_LACPA	unreviewed	Alkyl hydroperoxide reductase subunit C	Lpp49_07562	Lactobacillus paracasei subsp. paracasei Lpp49	187	cellular organisms	Bacteria	Terrabacteria group	Firmicutes	Bacilli	Lactobacillales	Lactobacillaceae	Lactobacillus	Lactobacillus casei group	Lactobacillus paracasei	Lactobacillus paracasei subsp. paracasei	Lactobacillus paracasei subsp. paracasei Lpp49
S4NRN1	S4NRN1_9LACO	unreviewed	Peroxiredoxin	LOT_1136	Lactobacillus otakiensis DSM 19908 = JCM 15040	187	cellular organisms	Bacteria	Terrabacteria group	Firmicutes	Bacilli	Lactobacillales	Lactobacillaceae	Lactobacillus	Lactobacillus otakiensis	Lactobacillus otakiensis DSM 19908 = JCM 15040
S4ZWW2	S4ZWW2_LACCA	unreviewed	Alkyl hydroperoxide reductase protein C	LOCK919_2729	Lactobacillus casei LOCK919	187	cellular organisms	Bacteria	Terrabacteria group	Firmicutes	Bacilli	Lactobacillales	Lactobacillaceae	Lactobacillus	Lactobacillus casei group	Lactobacillus casei	Lactobacillus casei LOCK919
S5NBV4	S5NBV4_LACRE	unreviewed	Peroxiredoxin	N134_05990	Lactobacillus reuteri TD1	187	cellular organisms	Bacteria	Terrabacteria group	Firmicutes	Bacilli	Lactobacillales	Lactobacillaceae	Lactobacillus	Lactobacillus reuteri	Lactobacillus reuteri TD1
S6CAA8	S6CAA8_LACCA	unreviewed	Peroxiredoxin	LBCZ_2296	Lactobacillus casei subsp. casei ATCC 393	187	cellular organisms	Bacteria	Terrabacteria group	Firmicutes	Bacilli	Lactobacillales	Lactobacillaceae	Lactobacillus	Lactobacillus casei group	Lactobacillus casei	Lactobacillus casei subsp. casei ATCC 393
T0TT89	T0TT89_LACFE	unreviewed	Peroxiredoxin	N219_02405	Lactobacillus fermentum MTCC 8711	187	cellular organisms	Bacteria	Terrabacteria group	Firmicutes	Bacilli	Lactobacillales	Lactobacillaceae	Lactobacillus	Lactobacillus fermentum	Lactobacillus fermentum MTCC 8711
U2R349	U2R349_LACBR	unreviewed	Putative peroxiredoxin	HMPREF0495_00490	Lactobacillus brevis ATCC 14869 = DSM 20054	187	cellular organisms	Bacteria	Terrabacteria group	Firmicutes	Bacilli	Lactobacillales	Lactobacillaceae	Lactobacillus	Lactobacillus brevis	Lactobacillus brevis ATCC 14869 = DSM 20054
U4TP75	U4TP75_9LACO	unreviewed	AhpC	ahpC L248_1121	Lactobacillus shenzhenensis LY-73	189	cellular organisms	Bacteria	Terrabacteria group	Firmicutes	Bacilli	Lactobacillales	Lactobacillaceae	Lactobacillus	Lactobacillus shenzhenensis	Lactobacillus shenzhenensis LY-73
X0PHR4	X0PHR4_9LACO	unreviewed	Alkyl hydroperoxide reductase protein C (Peroxiredoxin)	FD41_GL001045 JCM14108_1576	Lactobacillus farraginis DSM 18382 = JCM 14108	187	cellular organisms	Bacteria	Terrabacteria group	Firmicutes	Bacilli	Lactobacillales	Lactobacillaceae	Lactobacillus	Lactobacillus farraginis	Lactobacillus farraginis DSM 18382 = JCM 14108
X0PTH8	X0PTH8_9LACO	unreviewed	Alkyl hydroperoxide reductase protein c	FC83_GL000193	Lactobacillus composti DSM 18527 = JCM 14202	187	cellular organisms	Bacteria	Terrabacteria group	Firmicutes	Bacilli	Lactobacillales	Lactobacillaceae	Lactobacillus	Lactobacillus composti	Lactobacillus composti DSM 18527 = JCM 14202
A0A084AAU7	A0A084AAU7_LACLC	unreviewed	Alkyl hydroperoxide reductase subunit C	U725_01589	Lactococcus lactis subsp. cremoris GE214	187	cellular organisms	Bacteria	Terrabacteria group	Firmicutes	Bacilli	Lactobacillales	Streptococcaceae	Lactococcus (lactic streptococci)	Lactococcus lactis	Lactococcus lactis subsp. cremoris (Streptococcus cremoris)	Lactococcus lactis subsp. cremoris GE214
A0A089XP37	A0A089XP37_9LACT	unreviewed	Peroxiredoxin	B8W88_03120 BW151_01770 BW154_01945	Lactococcus lactis	187	cellular organisms	Bacteria	Terrabacteria group	Firmicutes	Bacilli	Lactobacillales	Streptococcaceae	Lactococcus (lactic streptococci)	Lactococcus lactis
A0A098CWR4	A0A098CWR4_9LACT	unreviewed	Alkyl hydroperoxide reductase subunit C	ahpC LGMT14_01721	Lactococcus garvieae	187	cellular organisms	Bacteria	Terrabacteria group	Firmicutes	Bacilli	Lactobacillales	Streptococcaceae	Lactococcus (lactic streptococci)	Lactococcus garvieae
A0A0A7SXV4	A0A0A7SXV4_LACLL	unreviewed	Alkyl hydroperoxide reductase protein C (Alkyl hydroperoxide reductase subunit C) (EC 1.11.1.15) (Peroxiredoxin, ahpC)	ahpC CV098_01615 CYU10_001351 E34_1290 JCM5805K_2613 KF282_0564 LK337_0481 LKF24_1211 LKF67_1571 LL275_0375 LLUC06_0451 LLUC11_0319 LMG9449_1069 M20_0310 N42_0274 VN91_0146	Lactococcus lactis subsp. lactis (Streptococcus lactis)	187	cellular organisms	Bacteria	Terrabacteria group	Firmicutes	Bacilli	Lactobacillales	Streptococcaceae	Lactococcus (lactic streptococci)	Lactococcus lactis	Lactococcus lactis subsp. lactis (Streptococcus lactis)
A0A0D6DXJ9	A0A0D6DXJ9_9LACT	unreviewed	Alkyl hydroperoxide reductase subunit C AhpC	ahpC LACPI_1309	Lactococcus piscium MKFS47	187	cellular organisms	Bacteria	Terrabacteria group	Firmicutes	Bacilli	Lactobacillales	Streptococcaceae	Lactococcus (lactic streptococci)	Lactococcus piscium	Lactococcus piscium MKFS47
A0A0M2ZV28	A0A0M2ZV28_LACLC	unreviewed	Alkyl hydroperoxide reductase protein C (Peroxiredoxin, ahpC)	NCDO763_1010 VN96_0068	Lactococcus lactis subsp. cremoris (Streptococcus cremoris)	187	cellular organisms	Bacteria	Terrabacteria group	Firmicutes	Bacilli	Lactobacillales	Streptococcaceae	Lactococcus (lactic streptococci)	Lactococcus lactis	Lactococcus lactis subsp. cremoris (Streptococcus cremoris)
A0A0V8CXW6	A0A0V8CXW6_LACLL	unreviewed	Alkyl hydroperoxide reductase protein C	LMG8520_2142	Lactococcus lactis subsp. lactis (Streptococcus lactis)	187	cellular organisms	Bacteria	Terrabacteria group	Firmicutes	Bacilli	Lactobacillales	Streptococcaceae	Lactococcus (lactic streptococci)	Lactococcus lactis	Lactococcus lactis subsp. lactis (Streptococcus lactis)
A0A139MFZ7	A0A139MFZ7_9LACT	unreviewed	Alkyl hydroperoxide reductase protein C	LACDD01_00459	Lactococcus sp. DD01	187	cellular organisms	Bacteria	Terrabacteria group	Firmicutes	Bacilli	Lactobacillales	Streptococcaceae	Lactococcus (lactic streptococci)	Lactococcus sp. DD01
A0A166JID8	A0A166JID8_LACLC	unreviewed	Alkyl hydroperoxide reductase protein C	AB996_1470	Lactococcus lactis subsp. cremoris (Streptococcus cremoris)	187	cellular organisms	Bacteria	Terrabacteria group	Firmicutes	Bacilli	Lactobacillales	Streptococcaceae	Lactococcus (lactic streptococci)	Lactococcus lactis	Lactococcus lactis subsp. cremoris (Streptococcus cremoris)
A0A166Y2X1	A0A166Y2X1_LACLC	unreviewed	Peroxiredoxin	LLJM1_2000 LLJM3_0368 LLJM4_0335 RU89_GL001851	Lactococcus lactis subsp. cremoris (Streptococcus cremoris)	187	cellular organisms	Bacteria	Terrabacteria group	Firmicutes	Bacilli	Lactobacillales	Streptococcaceae	Lactococcus (lactic streptococci)	Lactococcus lactis	Lactococcus lactis subsp. cremoris (Streptococcus cremoris)
A0A173M3B4	A0A173M3B4_9LACT	unreviewed	Alkyl hydroperoxide reductase subunit C	ahpC NALG_0226	Lactococcus garvieae	187	cellular organisms	Bacteria	Terrabacteria group	Firmicutes	Bacilli	Lactobacillales	Streptococcaceae	Lactococcus (lactic streptococci)	Lactococcus garvieae
A0A199YUB3	A0A199YUB3_9LACT	unreviewed	Alkyl hydroperoxide reductase subunit C (EC 1.11.1.15)	V425_02800	Lactococcus lactis RTB018	187	cellular organisms	Bacteria	Terrabacteria group	Firmicutes	Bacilli	Lactobacillales	Streptococcaceae	Lactococcus (lactic streptococci)	Lactococcus lactis	Lactococcus lactis RTB018
A0A1C3SVT5	A0A1C3SVT5_9LACT	unreviewed	Alkyl hydroperoxide reductase, C22 subunit (EC 1.11.1.15)	ahpC LP2241_30308	Lactococcus piscium	187	cellular organisms	Bacteria	Terrabacteria group	Firmicutes	Bacilli	Lactobacillales	Streptococcaceae	Lactococcus (lactic streptococci)	Lactococcus piscium
A0A1E7G6Q7	A0A1E7G6Q7_LACLC	unreviewed	Alkyl hydroperoxide reductase (EC 1.11.1.15)	AJ89_01690	Lactococcus lactis subsp. cremoris IBB477	187	cellular organisms	Bacteria	Terrabacteria group	Firmicutes	Bacilli	Lactobacillales	Streptococcaceae	Lactococcus (lactic streptococci)	Lactococcus lactis	Lactococcus lactis subsp. cremoris (Streptococcus cremoris)	Lactococcus lactis subsp. cremoris IBB477
A0A1I4ESE7	A0A1I4ESE7_9LACT	unreviewed	Peroxiredoxin (Alkyl hydroperoxide reductase subunit C)	SAMN05216438_101169	Lactococcus garvieae	187	cellular organisms	Bacteria	Terrabacteria group	Firmicutes	Bacilli	Lactobacillales	Streptococcaceae	Lactococcus (lactic streptococci)	Lactococcus garvieae
A0A252CEG3	A0A252CEG3_9LACT	unreviewed	Peroxiredoxin	BZZ03_04135	Lactococcus petauri	187	cellular organisms	Bacteria	Terrabacteria group	Firmicutes	Bacilli	Lactobacillales	Streptococcaceae	Lactococcus (lactic streptococci)	Lactococcus petauri
A0A2A5RTW6	A0A2A5RTW6_9LACT	unreviewed	Alkyl hydroperoxide reductase	RU85_GL000016	Lactococcus garvieae	190	cellular organisms	Bacteria	Terrabacteria group	Firmicutes	Bacilli	Lactobacillales	Streptococcaceae	Lactococcus (lactic streptococci)	Lactococcus garvieae
A0A2A5RYL7	A0A2A5RYL7_9LACT	unreviewed	Alkyl hydroperoxide reductase subunit C	RU87_GL001801	Lactococcus plantarum	187	cellular organisms	Bacteria	Terrabacteria group	Firmicutes	Bacilli	Lactobacillales	Streptococcaceae	Lactococcus (lactic streptococci)	Lactococcus plantarum
A0A2A5S0J3	A0A2A5S0J3_9LACT	unreviewed	Alkyl hydroperoxide reductase subunit C	RU86_GL002139	Lactococcus piscium	188	cellular organisms	Bacteria	Terrabacteria group	Firmicutes	Bacilli	Lactobacillales	Streptococcaceae	Lactococcus (lactic streptococci)	Lactococcus piscium
A0A2A5SJH5	A0A2A5SJH5_LACLH	unreviewed	Alkyl hydroperoxide reductase	RU90_GL002023	Lactococcus lactis subsp. hordniae	187	cellular organisms	Bacteria	Terrabacteria group	Firmicutes	Bacilli	Lactobacillales	Streptococcaceae	Lactococcus (lactic streptococci)	Lactococcus lactis	Lactococcus lactis subsp. hordniae
A0A2A5SUD1	A0A2A5SUD1_9LACT	unreviewed	Alkyl hydroperoxide reductase	RU92_GL001817	Lactococcus lactis subsp. tructae	187	cellular organisms	Bacteria	Terrabacteria group	Firmicutes	Bacilli	Lactobacillales	Streptococcaceae	Lactococcus (lactic streptococci)	Lactococcus lactis	Lactococcus lactis subsp. tructae
A0A2A9ICL2	A0A2A9ICL2_9LACT	unreviewed	Peroxiredoxin	BW152_01815	Lactococcus lactis	187	cellular organisms	Bacteria	Terrabacteria group	Firmicutes	Bacilli	Lactobacillales	Streptococcaceae	Lactococcus (lactic streptococci)	Lactococcus lactis
A0A2C8EFU9	A0A2C8EFU9_9LACT	unreviewed	Alkyl hydroperoxide reductase (Small subunit) (EC 1.11.1.5)	ahpC LPICM17_430010	Lactococcus piscium	187	cellular organisms	Bacteria	Terrabacteria group	Firmicutes	Bacilli	Lactobacillales	Streptococcaceae	Lactococcus (lactic streptococci)	Lactococcus piscium
A2RI68	A2RI68_LACLM	unreviewed	Alkyl hydroperoxide reductase subunit C (EC 1.8.1.-)	ahpC llmg_0356	Lactococcus lactis subsp. cremoris (strain MG1363)	187	cellular organisms	Bacteria	Terrabacteria group	Firmicutes	Bacilli	Lactobacillales	Streptococcaceae	Lactococcus (lactic streptococci)	Lactococcus lactis	Lactococcus lactis subsp. cremoris (Streptococcus cremoris)	Lactococcus lactis subsp. cremoris (strain MG1363)
D2BNA0	D2BNA0_LACLK	unreviewed	Peroxiredoxin (EC 1.11.1.15)	ahpC LLKF_0392	Lactococcus lactis subsp. lactis (strain KF147)	187	cellular organisms	Bacteria	Terrabacteria group	Firmicutes	Bacilli	Lactobacillales	Streptococcaceae	Lactococcus (lactic streptococci)	Lactococcus lactis	Lactococcus lactis subsp. lactis (Streptococcus lactis)	Lactococcus lactis subsp. lactis (strain KF147)
F9VDW9	F9VDW9_LACGL	unreviewed	Alkyl hydroperoxide reductase	LCGL_1060	Lactococcus garvieae (strain Lg2) (Enterococcus seriolicida)	187	cellular organisms	Bacteria	Terrabacteria group	Firmicutes	Bacilli	Lactobacillales	Streptococcaceae	Lactococcus (lactic streptococci)	Lactococcus garvieae	Lactococcus garvieae (strain Lg2) (Enterococcus seriolicida)
G6FDX4	G6FDX4_LACLL	unreviewed	Peroxiredoxin (EC 1.11.1.15)	LLCRE1631_01717	Lactococcus lactis subsp. lactis CNCM I-1631	187	cellular organisms	Bacteria	Terrabacteria group	Firmicutes	Bacilli	Lactobacillales	Streptococcaceae	Lactococcus (lactic streptococci)	Lactococcus lactis	Lactococcus lactis subsp. lactis (Streptococcus lactis)	Lactococcus lactis subsp. lactis CNCM I-1631
G8P5E1	G8P5E1_LACLC	unreviewed	Alkyl hydroperoxide reductase protein C	llh_1980	Lactococcus lactis subsp. cremoris A76	187	cellular organisms	Bacteria	Terrabacteria group	Firmicutes	Bacilli	Lactobacillales	Streptococcaceae	Lactococcus (lactic streptococci)	Lactococcus lactis	Lactococcus lactis subsp. cremoris (Streptococcus cremoris)	Lactococcus lactis subsp. cremoris A76
H5SWU1	H5SWU1_LACLL	unreviewed	Alkyl hydroperoxide reductase	ahpC lilo_0304	Lactococcus lactis subsp. lactis IO-1	187	cellular organisms	Bacteria	Terrabacteria group	Firmicutes	Bacilli	Lactobacillales	Streptococcaceae	Lactococcus (lactic streptococci)	Lactococcus lactis	Lactococcus lactis subsp. lactis (Streptococcus lactis)	Lactococcus lactis subsp. lactis IO-1
K2NTU0	K2NTU0_9LACT	unreviewed	Alkyl hydroperoxide reductase protein C	C426_1690	Lactococcus garvieae DCC43	187	cellular organisms	Bacteria	Terrabacteria group	Firmicutes	Bacilli	Lactobacillales	Streptococcaceae	Lactococcus (lactic streptococci)	Lactococcus garvieae	Lactococcus garvieae DCC43
Q031Y2	Q031Y2_LACLS	unreviewed	Peroxiredoxin	LACR_0383	Lactococcus lactis subsp. cremoris (strain SK11)	187	cellular organisms	Bacteria	Terrabacteria group	Firmicutes	Bacilli	Lactobacillales	Streptococcaceae	Lactococcus (lactic streptococci)	Lactococcus lactis	Lactococcus lactis subsp. cremoris (Streptococcus cremoris)	Lactococcus lactis subsp. cremoris (strain SK11)
Q9CIL9	Q9CIL9_LACLA	unreviewed	Alkyl hydroperoxide reductase	ahpC L135351	Lactococcus lactis subsp. lactis (strain IL1403) (Streptococcus lactis)	187	cellular organisms	Bacteria	Terrabacteria group	Firmicutes	Bacilli	Lactobacillales	Streptococcaceae	Lactococcus (lactic streptococci)	Lactococcus lactis	Lactococcus lactis subsp. lactis (Streptococcus lactis)	Lactococcus lactis subsp. lactis (strain IL1403) (Streptococcus lactis)
S6FGA2	S6FGA2_LACLL	unreviewed	Alkyl hydroperoxide reductase	ahpC O9U_02685	Lactococcus lactis subsp. lactis A12	187	cellular organisms	Bacteria	Terrabacteria group	Firmicutes	Bacilli	Lactobacillales	Streptococcaceae	Lactococcus (lactic streptococci)	Lactococcus lactis	Lactococcus lactis subsp. lactis (Streptococcus lactis)	Lactococcus lactis subsp. lactis A12
T0S2P6	T0S2P6_LACLC	unreviewed	Alkyl hydroperoxide reductase subunit C (EC 1.11.1.15)	LLT6_00615	Lactococcus lactis subsp. cremoris TIFN6	187	cellular organisms	Bacteria	Terrabacteria group	Firmicutes	Bacilli	Lactobacillales	Streptococcaceae	Lactococcus (lactic streptococci)	Lactococcus lactis	Lactococcus lactis subsp. cremoris (Streptococcus cremoris)	Lactococcus lactis subsp. cremoris TIFN6
T0UV59	T0UV59_LACLC	unreviewed	Alkyl hydroperoxide reductase subunit C (EC 1.11.1.15)	LLT7_07915	Lactococcus lactis subsp. cremoris TIFN7	187	cellular organisms	Bacteria	Terrabacteria group	Firmicutes	Bacilli	Lactobacillales	Streptococcaceae	Lactococcus (lactic streptococci)	Lactococcus lactis	Lactococcus lactis subsp. cremoris (Streptococcus cremoris)	Lactococcus lactis subsp. cremoris TIFN7
T0VZU8	T0VZU8_LACLC	unreviewed	Alkyl hydroperoxide reductase subunit C (EC 1.11.1.15)	LLT1_06795	Lactococcus lactis subsp. cremoris TIFN1	187	cellular organisms	Bacteria	Terrabacteria group	Firmicutes	Bacilli	Lactobacillales	Streptococcaceae	Lactococcus (lactic streptococci)	Lactococcus lactis	Lactococcus lactis subsp. cremoris (Streptococcus cremoris)	Lactococcus lactis subsp. cremoris TIFN1
T0WS99	T0WS99_LACLC	unreviewed	Alkyl hydroperoxide reductase subunit C (EC 1.11.1.15)	LLT3_10210	Lactococcus lactis subsp. cremoris TIFN3	187	cellular organisms	Bacteria	Terrabacteria group	Firmicutes	Bacilli	Lactobacillales	Streptococcaceae	Lactococcus (lactic streptococci)	Lactococcus lactis	Lactococcus lactis subsp. cremoris (Streptococcus cremoris)	Lactococcus lactis subsp. cremoris TIFN3
T2F352	T2F352_LACLC	unreviewed	Peroxiredoxin AhpC	ahpC kw2_0340	Lactococcus lactis subsp. cremoris KW2	187	cellular organisms	Bacteria	Terrabacteria group	Firmicutes	Bacilli	Lactobacillales	Streptococcaceae	Lactococcus (lactic streptococci)	Lactococcus lactis	Lactococcus lactis subsp. cremoris (Streptococcus cremoris)	Lactococcus lactis subsp. cremoris KW2
U5PIZ3	U5PIZ3_LACLL	unreviewed	Peroxiredoxin	ahpC P620_02130	Lactococcus lactis subsp. lactis KLDS 4.0325	187	cellular organisms	Bacteria	Terrabacteria group	Firmicutes	Bacilli	Lactobacillales	Streptococcaceae	Lactococcus (lactic streptococci)	Lactococcus lactis	Lactococcus lactis subsp. lactis (Streptococcus lactis)	Lactococcus lactis subsp. lactis KLDS 4.0325
U6ESQ9	U6ESQ9_LACLL	unreviewed	Alkyl hydroperoxide reductase protein C	BN927_01120	Lactococcus lactis subsp. lactis Dephy 1	187	cellular organisms	Bacteria	Terrabacteria group	Firmicutes	Bacilli	Lactobacillales	Streptococcaceae	Lactococcus (lactic streptococci)	Lactococcus lactis	Lactococcus lactis subsp. lactis (Streptococcus lactis)	Lactococcus lactis subsp. lactis Dephy 1
V8AS81	V8AS81_9LACT	unreviewed	Alkyl hydroperoxide reductase subunit C (EC 1.11.1.15)	N568_0100450	Lactococcus garvieae TRF1	187	cellular organisms	Bacteria	Terrabacteria group	Firmicutes	Bacilli	Lactobacillales	Streptococcaceae	Lactococcus (lactic streptococci)	Lactococcus garvieae	Lactococcus garvieae TRF1
A0A095BJF5	A0A095BJF5_LEUME	unreviewed	Alkyl hydroperoxide reductase (EC 1.11.1.15)	LH61_06585	Leuconostoc mesenteroides P45	189	cellular organisms	Bacteria	Terrabacteria group	Firmicutes	Bacilli	Lactobacillales	Leuconostocaceae	Leuconostoc	Leuconostoc mesenteroides	Leuconostoc mesenteroides P45
A0A0E4B9R7	A0A0E4B9R7_LEUME	unreviewed	Alkyl hydroperoxide reductase (Alkyl hydroperoxide reductase subunit C) (EC 1.11.1.15)	ahpC LEM9217_01263	Leuconostoc mesenteroides	189	cellular organisms	Bacteria	Terrabacteria group	Firmicutes	Bacilli	Lactobacillales	Leuconostocaceae	Leuconostoc	Leuconostoc mesenteroides
A0A0E4FL17	A0A0E4FL17_LEUME	unreviewed	Alkyl hydroperoxide reductase	ahpC	Leuconostoc mesenteroides	189	cellular organisms	Bacteria	Terrabacteria group	Firmicutes	Bacilli	Lactobacillales	Leuconostocaceae	Leuconostoc	Leuconostoc mesenteroides
A0A175CMU8	A0A175CMU8_LEUGE	unreviewed	Alkyl hydroperoxide reductase protein C (EC 1.6.4.-)	PL111_0798	Leuconostoc gelidum subsp. gasicomitatum	189	cellular organisms	Bacteria	Terrabacteria group	Firmicutes	Bacilli	Lactobacillales	Leuconostocaceae	Leuconostoc	Leuconostoc gelidum	Leuconostoc gelidum subsp. gasicomitatum
A0A1X0V8S0	A0A1X0V8S0_LEUME	unreviewed	Peroxiredoxin	BMS98_03280	Leuconostoc mesenteroides subsp. mesenteroides	189	cellular organisms	Bacteria	Terrabacteria group	Firmicutes	Bacilli	Lactobacillales	Leuconostocaceae	Leuconostoc	Leuconostoc mesenteroides	Leuconostoc mesenteroides subsp. mesenteroides
A0A1X9VSH3	A0A1X9VSH3_LEUME	unreviewed	Peroxiredoxin	BSR26_07160	Leuconostoc mesenteroides subsp. mesenteroides	189	cellular organisms	Bacteria	Terrabacteria group	Firmicutes	Bacilli	Lactobacillales	Leuconostocaceae	Leuconostoc	Leuconostoc mesenteroides	Leuconostoc mesenteroides subsp. mesenteroides
B1MXL1	B1MXL1_LEUCK	unreviewed	Peroxiredoxin	LCK_00430	Leuconostoc citreum (strain KM20)	188	cellular organisms	Bacteria	Terrabacteria group	Firmicutes	Bacilli	Lactobacillales	Leuconostocaceae	Leuconostoc	Leuconostoc citreum	Leuconostoc citreum (strain KM20)
C2KJS2	C2KJS2_LEUMC	unreviewed	Peroxiredoxin (EC 1.11.1.15)	ahpC HMPREF0555_0888	Leuconostoc mesenteroides subsp. cremoris ATCC 19254	189	cellular organisms	Bacteria	Terrabacteria group	Firmicutes	Bacilli	Lactobacillales	Leuconostocaceae	Leuconostoc	Leuconostoc mesenteroides	Leuconostoc mesenteroides subsp. cremoris	Leuconostoc mesenteroides subsp. cremoris ATCC 19254
H1WSP7	H1WSP7_LEUCI	unreviewed	Alkyl hydroperoxide reductase subunit C	ahpC LEUCOC10_08630	Leuconostoc citreum LBAE C10	188	cellular organisms	Bacteria	Terrabacteria group	Firmicutes	Bacilli	Lactobacillales	Leuconostocaceae	Leuconostoc	Leuconostoc citreum	Leuconostoc citreum LBAE C10
J9YKU2	J9YKU2_LEUGJ	unreviewed	Alkyl hydroperoxide reductase subunit C	C269_06865	Leuconostoc gelidum (strain JB7)	189	cellular organisms	Bacteria	Terrabacteria group	Firmicutes	Bacilli	Lactobacillales	Leuconostocaceae	Leuconostoc	Leuconostoc gelidum	Leuconostoc gelidum (strain JB7)
K0D823	K0D823_LEUCJ	unreviewed	Peroxiredoxin	C270_05875	Leuconostoc carnosum (strain JB16)	189	cellular organisms	Bacteria	Terrabacteria group	Firmicutes	Bacilli	Lactobacillales	Leuconostocaceae	Leuconostoc	Leuconostoc carnosum	Leuconostoc carnosum (strain JB16)
Q03W79	Q03W79_LEUMM	unreviewed	Peroxiredoxin	LEUM_1450	Leuconostoc mesenteroides subsp. mesenteroides (strain ATCC 8293 / NCDO 523)	189	cellular organisms	Bacteria	Terrabacteria group	Firmicutes	Bacilli	Lactobacillales	Leuconostocaceae	Leuconostoc	Leuconostoc mesenteroides	Leuconostoc mesenteroides subsp. mesenteroides	Leuconostoc mesenteroides subsp. mesenteroides (strain ATCC 8293 / NCDO 523)
A0A0Y7I098	A0A0Y7I098_LISMN	unreviewed	Alkyl hydroperoxide reductase subunit C (EC 1.11.1.15)	ahpC ERS409707_01379	Listeria monocytogenes	187	cellular organisms	Bacteria	Terrabacteria group	Firmicutes	Bacilli	Bacillales	Listeriaceae	Listeria	Listeria monocytogenes
W7BBX6	W7BBX6_9LIST	unreviewed	Alkyl hydroperoxide reductase	MAQA_13081	Listeria aquatica FSL S10-1188	187	cellular organisms	Bacteria	Terrabacteria group	Firmicutes	Bacilli	Bacillales	Listeriaceae	Listeria	Listeria aquatica	Listeria aquatica FSL S10-1188
W7C1B8	W7C1B8_9LIST	unreviewed	Alkyl hydroperoxide reductase subunit C	MFLO_09937	Listeria floridensis FSL S10-1187	187	cellular organisms	Bacteria	Terrabacteria group	Firmicutes	Bacilli	Bacillales	Listeriaceae	Listeria	Listeria floridensis	Listeria floridensis FSL S10-1187
F3YCG7	F3YCG7_MELPT	unreviewed	Alkyl hydroperoxide reductase protein F (EC 1.8.1.-)	MPTP_1772	Melissococcus plutonius (strain ATCC 35311 / CIP 104052 / LMG 20360 / NCIMB 702443)	187	cellular organisms	Bacteria	Terrabacteria group	Firmicutes	Bacilli	Lactobacillales	Enterococcaceae	Melissococcus	Melissococcus plutonius	Melissococcus plutonius (strain ATCC 35311 / CIP 104052 / LMG 20360 / NCIMB 702443)
H5T332	H5T332_MELPD	unreviewed	Alkyl hydroperoxide reductase protein F (EC 1.8.1.-)	MPD5_0294	Melissococcus plutonius (strain DAT561)	187	cellular organisms	Bacteria	Terrabacteria group	Firmicutes	Bacilli	Lactobacillales	Enterococcaceae	Melissococcus	Melissococcus plutonius	Melissococcus plutonius (strain DAT561)
A0A0A1MW45	A0A0A1MW45_9BACI	unreviewed	Alkyl hydroperoxide reductase subunit C	ahpC BN997_03579	Oceanobacillus oncorhynchi	187	cellular organisms	Bacteria	Terrabacteria group	Firmicutes	Bacilli	Bacillales	Bacillaceae	Oceanobacillus	Oceanobacillus oncorhynchi
A0A2P1WHP2	A0A2P1WHP2_9BACI	unreviewed	Peroxiredoxin	OBCHQ24_05000	Oceanobacillus iheyensis	187	cellular organisms	Bacteria	Terrabacteria group	Firmicutes	Bacilli	Bacillales	Bacillaceae	Oceanobacillus	Oceanobacillus iheyensis
W9AB31	W9AB31_9BACI	unreviewed	Alkyl hydroperoxide reductase subunit C	ahpC BN988_01436 OPHB3_3833	Oceanobacillus picturae	187	cellular organisms	Bacteria	Terrabacteria group	Firmicutes	Bacilli	Bacillales	Bacillaceae	Oceanobacillus	Oceanobacillus picturae
G9WJ93	G9WJ93_9LACT	unreviewed	Alkyl hydroperoxide reductase protein C	OKIT_0586	Oenococcus kitaharae DSM 17330	187	cellular organisms	Bacteria	Terrabacteria group	Firmicutes	Bacilli	Lactobacillales	Leuconostocaceae	Oenococcus	Oenococcus kitaharae	Oenococcus kitaharae DSM 17330
A0A1I0IJS9	A0A1I0IJS9_9BACL	unreviewed	Peroxiredoxin (Alkyl hydroperoxide reductase subunit C)	SAMN03159358_2919	Paenibacillus sp. NFR01	187	cellular organisms	Bacteria	Terrabacteria group	Firmicutes	Bacilli	Bacillales	Paenibacillaceae	Paenibacillus	Paenibacillus sp. NFR01
A0A0U1KRS8	A0A0U1KRS8_9BACI	unreviewed	Alkyl hydroperoxide reductase subunit C	ahpC BN1058_02501	Paraliobacillus sp. PM-2	188	cellular organisms	Bacteria	Terrabacteria group	Firmicutes	Bacilli	Bacillales	Bacillaceae	Paraliobacillus	Paraliobacillus sp. PM-2
A0A1T4RFR3	A0A1T4RFR3_9ENTE	unreviewed	Peroxiredoxin (Alkyl hydroperoxide reductase subunit C)	SAMN02745116_02584	Pilibacter termitis	187	cellular organisms	Bacteria	Terrabacteria group	Firmicutes	Bacilli	Lactobacillales	Enterococcaceae	Pilibacter	Pilibacter termitis
A0A0A2V0S5	A0A0A2V0S5_9BACI	unreviewed	Alkyl hydroperoxide reductase (EC 1.11.1.15)	N780_14810	Pontibacillus chungwhensis BH030062	187	cellular organisms	Bacteria	Terrabacteria group	Firmicutes	Bacilli	Bacillales	Bacillaceae	Pontibacillus	Pontibacillus chungwhensis	Pontibacillus chungwhensis BH030062
A0A0A5GRC1	A0A0A5GRC1_9BACI	unreviewed	Alkyl hydroperoxide reductase subunit C (EC 1.11.1.15)	N781_00505	Pontibacillus halophilus JSM 076056 = DSM 19796	187	cellular organisms	Bacteria	Terrabacteria group	Firmicutes	Bacilli	Bacillales	Bacillaceae	Pontibacillus	Pontibacillus halophilus	Pontibacillus halophilus JSM 076056 = DSM 19796
A0A1I4ISA0	A0A1I4ISA0_9BACI	unreviewed	Alkyl hydroperoxide reductase subunit AhpC (Peroxiredoxin)	SAMN04488054_102194	Salibacterium qingdaonense	184	cellular organisms	Bacteria	Terrabacteria group	Firmicutes	Bacilli	Bacillales	Bacillaceae	Salibacterium	Salibacterium qingdaonense
A0A1I4MD11	A0A1I4MD11_9BACI	unreviewed	Peroxiredoxin (Alkyl hydroperoxide reductase subunit C)	SAMN04488054_11131	Salibacterium qingdaonense	187	cellular organisms	Bacteria	Terrabacteria group	Firmicutes	Bacilli	Bacillales	Bacillaceae	Salibacterium	Salibacterium qingdaonense
A0A1I5LXN9	A0A1I5LXN9_9BACI	unreviewed	Alkyl hydroperoxide reductase subunit AhpC (Peroxiredoxin)	SAMN05518683_10215	Salibacterium halotolerans	182	cellular organisms	Bacteria	Terrabacteria group	Firmicutes	Bacilli	Bacillales	Bacillaceae	Salibacterium	Salibacterium halotolerans
A0A1I5RR13	A0A1I5RR13_9BACI	unreviewed	Peroxiredoxin (Alkyl hydroperoxide reductase subunit C)	SAMN05518683_107138	Salibacterium halotolerans	187	cellular organisms	Bacteria	Terrabacteria group	Firmicutes	Bacilli	Bacillales	Bacillaceae	Salibacterium	Salibacterium halotolerans
A0A1N7LMF9	A0A1N7LMF9_9BACI	unreviewed	Peroxiredoxin (Alkyl hydroperoxide reductase subunit C)	SAMN05421758_10520	Salimicrobium salexigens	188	cellular organisms	Bacteria	Terrabacteria group	Firmicutes	Bacilli	Bacillales	Bacillaceae	Salimicrobium	Salimicrobium salexigens
A0A2A3A790	A0A2A3A790_9BACI	unreviewed	Peroxiredoxin	ahpC CKW00_08280	Salimicrobium sp. WN024	188	cellular organisms	Bacteria	Terrabacteria group	Firmicutes	Bacilli	Bacillales	Bacillaceae	Salimicrobium	Salimicrobium sp. WN024
K2H9J0	K2H9J0_9BACI	unreviewed	Alkyl hydroperoxide reductase	MJ3_02862	Salimicrobium jeotgali	188	cellular organisms	Bacteria	Terrabacteria group	Firmicutes	Bacilli	Bacillales	Bacillaceae	Salimicrobium	Salimicrobium jeotgali
A0A1H9UIZ8	A0A1H9UIZ8_9BACI	unreviewed	Peroxiredoxin (Alkyl hydroperoxide reductase subunit C)	SAMN05444126_11477	Salisediminibacterium haloalkalitolerans	186	cellular organisms	Bacteria	Terrabacteria group	Firmicutes	Bacilli	Bacillales	Bacillaceae	Salisediminibacterium	Salisediminibacterium haloalkalitolerans
A0A0U1QSS7	A0A0U1QSS7_9BACL	unreviewed	Alkyl hydroperoxide reductase (EC 1.11.1.15)	SINU_00385	Sporolactobacillus inulinus CASD	187	cellular organisms	Bacteria	Terrabacteria group	Firmicutes	Bacilli	Bacillales	Sporolactobacillaceae	Sporolactobacillus	Sporolactobacillus inulinus	Sporolactobacillus inulinus CASD
A0A077UVM0	A0A077UVM0_STAAU	unreviewed	Alkyl hydroperoxide reductase protein C (EC 1.11.1.15)	ahpC ERS140147_02620 SAMEA2445518_01434	Staphylococcus aureus	189	cellular organisms	Bacteria	Terrabacteria group	Firmicutes	Bacilli	Bacillales	Staphylococcaceae	Staphylococcus	Staphylococcus aureus
A0A085UH27	A0A085UH27_9STAP	unreviewed	Peroxiredoxin	ahpC BU586_06835 BU590_07830	Staphylococcus agnetis	189	cellular organisms	Bacteria	Terrabacteria group	Firmicutes	Bacilli	Bacillales	Staphylococcaceae	Staphylococcus	Staphylococcus agnetis
A0A0A8HSP9	A0A0A8HSP9_STAHY	unreviewed	AhpC protein (EC 1.11.1.15) (Peroxiredoxin)	ahpC BUZ56_04225 BUZ58_09020 SHYC_11825	Staphylococcus hyicus	189	cellular organisms	Bacteria	Terrabacteria group	Firmicutes	Bacilli	Bacillales	Staphylococcaceae	Staphylococcus	Staphylococcus hyicus
A0A0D0SJR9	A0A0D0SJR9_STAGA	unreviewed	Alkyl hydroperoxide reductase (EC 1.11.1.15) (Peroxiredoxin)	ahpC BUZ15_07395 SH09_00215	Staphylococcus gallinarum	189	cellular organisms	Bacteria	Terrabacteria group	Firmicutes	Bacilli	Bacillales	Staphylococcaceae	Staphylococcus	Staphylococcus gallinarum
A0A0D1IJ21	A0A0D1IJ21_STAAU	unreviewed	Alkyl hydroperoxide reductase (EC 1.11.1.15)	QU38_04455	Staphylococcus aureus subsp. aureus	189	cellular organisms	Bacteria	Terrabacteria group	Firmicutes	Bacilli	Bacillales	Staphylococcaceae	Staphylococcus	Staphylococcus aureus	Staphylococcus aureus subsp. aureus
A0A0D6XQM8	A0A0D6XQM8_9STAP	unreviewed	Alkyl hydroperoxide reductase (EC 1.11.1.15)	TP70_05185	Staphylococcus microti	189	cellular organisms	Bacteria	Terrabacteria group	Firmicutes	Bacilli	Bacillales	Staphylococcaceae	Staphylococcus	Staphylococcus microti
A0A0E0VL26	A0A0E0VL26_STAA5	unreviewed	Peroxiredoxin (EC 1.11.1.15)	ST398NM01_0458	Staphylococcus aureus subsp. aureus 71193	189	cellular organisms	Bacteria	Terrabacteria group	Firmicutes	Bacilli	Bacillales	Staphylococcaceae	Staphylococcus	Staphylococcus aureus	Staphylococcus aureus subsp. aureus	Staphylococcus aureus (strain MRSA ST398 / isolate S0385)	Staphylococcus aureus subsp. aureus 71193
A0A0E1AH91	A0A0E1AH91_STAAU	unreviewed	Alkyl hydroperoxide reductase protein C	ahpC SAZ172_0383	Staphylococcus aureus subsp. aureus Z172	189	cellular organisms	Bacteria	Terrabacteria group	Firmicutes	Bacilli	Bacillales	Staphylococcaceae	Staphylococcus	Staphylococcus aureus	Staphylococcus aureus subsp. aureus	Staphylococcus aureus subsp. aureus Z172
A0A0E1VD08	A0A0E1VD08_STAEP	unreviewed	Peroxiredoxin (EC 1.11.1.15)	ahpC HMPREF0791_1844	Staphylococcus epidermidis W23144	189	cellular organisms	Bacteria	Terrabacteria group	Firmicutes	Bacilli	Bacillales	Staphylococcaceae	Staphylococcus	Staphylococcus epidermidis	Staphylococcus epidermidis W23144
A0A0E1VNK8	A0A0E1VNK8_STAA3	unreviewed	Peroxiredoxin (EC 1.11.1.15)	ahpC HMPREF0776_1128	Staphylococcus aureus subsp. aureus USA300_TCH959	189	cellular organisms	Bacteria	Terrabacteria group	Firmicutes	Bacilli	Bacillales	Staphylococcaceae	Staphylococcus	Staphylococcus aureus	Staphylococcus aureus subsp. aureus	Staphylococcus aureus (strain USA300)	Staphylococcus aureus subsp. aureus USA300_TCH959
A0A0E1X9L1	A0A0E1X9L1_STAAU	unreviewed	Peroxiredoxin (EC 1.11.1.15)	ahpC HMPREF0769_10076	Staphylococcus aureus subsp. aureus MN8	189	cellular organisms	Bacteria	Terrabacteria group	Firmicutes	Bacilli	Bacillales	Staphylococcaceae	Staphylococcus	Staphylococcus aureus	Staphylococcus aureus subsp. aureus	Staphylococcus aureus subsp. aureus MN8
A0A0E3CVB9	A0A0E3CVB9_STASA	unreviewed	Alkyl hydroperoxide reductase (EC 1.11.1.15)	SE00_05585	Staphylococcus saprophyticus	189	cellular organisms	Bacteria	Terrabacteria group	Firmicutes	Bacilli	Bacillales	Staphylococcaceae	Staphylococcus	Staphylococcus saprophyticus
A0A0F5XFM6	A0A0F5XFM6_STACC	unreviewed	Alkyl hydroperoxide reductase (EC 1.11.1.15)	ahpC SAMEA3109313_01153	Staphylococcus cohnii subsp. cohnii	189	cellular organisms	Bacteria	Terrabacteria group	Firmicutes	Bacilli	Bacillales	Staphylococcaceae	Staphylococcus	Staphylococcus cohnii	Staphylococcus cohnii subsp. cohnii
A0A0H3K6Y2	A0A0H3K6Y2_STAAE	unreviewed	Alkyl hydroperoxide reductase subunit C	ahpC NWMN_0372	Staphylococcus aureus (strain Newman)	189	cellular organisms	Bacteria	Terrabacteria group	Firmicutes	Bacilli	Bacillales	Staphylococcaceae	Staphylococcus	Staphylococcus aureus	Staphylococcus aureus subsp. aureus	Staphylococcus aureus (strain Newman)
A0A0K1AG69	A0A0K1AG69_9STAP	unreviewed	Alkyl hydroperoxide reductase subunit C	ahpC SSCHL_2318	Staphylococcus schleiferi	189	cellular organisms	Bacteria	Terrabacteria group	Firmicutes	Bacilli	Bacillales	Staphylococcaceae	Staphylococcus	Staphylococcus schleiferi
A0A0M2NS92	A0A0M2NS92_9STAP	unreviewed	Alkyl hydroperoxide reductase protein C (Peroxiredoxin)	B8W95_07270 UF70_2280	Staphylococcus pasteuri	189	cellular organisms	Bacteria	Terrabacteria group	Firmicutes	Bacilli	Bacillales	Staphylococcaceae	Staphylococcus	Staphylococcus pasteuri
A0A0M2NVX4	A0A0M2NVX4_STACC	unreviewed	Alkyl hydroperoxide reductase protein C	UF66_0375	Staphylococcus cohnii subsp. cohnii	189	cellular organisms	Bacteria	Terrabacteria group	Firmicutes	Bacilli	Bacillales	Staphylococcaceae	Staphylococcus	Staphylococcus cohnii	Staphylococcus cohnii subsp. cohnii
A0A0Q9Y6I4	A0A0Q9Y6I4_9STAP	unreviewed	Alkyl hydroperoxide reductase (EC 1.11.1.15)	ACA31_01490	Staphylococcus sp. NAM3COL9	189	cellular organisms	Bacteria	Terrabacteria group	Firmicutes	Bacilli	Bacillales	Staphylococcaceae	Staphylococcus	Staphylococcus sp. NAM3COL9
A0A0U1EEA6	A0A0U1EEA6_STACP	unreviewed	Alkyl hydroperoxide reductase (Small subunit) (EC 1.11.1.5)	ahpC BN151750106	Staphylococcus capitis	189	cellular organisms	Bacteria	Terrabacteria group	Firmicutes	Bacilli	Bacillales	Staphylococcaceae	Staphylococcus	Staphylococcus capitis
A0A0V9UXF5	A0A0V9UXF5_STAEP	unreviewed	Alkyl hydroperoxide reductase	SETU_00035	Staphylococcus epidermidis	189	cellular organisms	Bacteria	Terrabacteria group	Firmicutes	Bacilli	Bacillales	Staphylococcaceae	Staphylococcus	Staphylococcus epidermidis
A0A133Q7V4	A0A133Q7V4_STALU	unreviewed	Peroxiredoxin	ahpC CRN64_06490 HMPREF3225_00969	Staphylococcus lugdunensis	189	cellular organisms	Bacteria	Terrabacteria group	Firmicutes	Bacilli	Bacillales	Staphylococcaceae	Staphylococcus	Staphylococcus lugdunensis
A0A133QK55	A0A133QK55_STASI	unreviewed	Peroxiredoxin	HMPREF3215_01954	Staphylococcus simulans	192	cellular organisms	Bacteria	Terrabacteria group	Firmicutes	Bacilli	Bacillales	Staphylococcaceae	Staphylococcus	Staphylococcus simulans
A0A143PDH4	A0A143PDH4_9STAP	unreviewed	Peroxiredoxin	A4G25_07580	Staphylococcus condimenti	189	cellular organisms	Bacteria	Terrabacteria group	Firmicutes	Bacilli	Bacillales	Staphylococcaceae	Staphylococcus	Staphylococcus condimenti
A0A151A4C9	A0A151A4C9_STASA	unreviewed	Peroxiredoxin	A0131_04580	Staphylococcus saprophyticus	189	cellular organisms	Bacteria	Terrabacteria group	Firmicutes	Bacilli	Bacillales	Staphylococcaceae	Staphylococcus	Staphylococcus saprophyticus
A0A161UDK2	A0A161UDK2_STAPS	unreviewed	Peroxiredoxin	ahpC CVM44_06325 CYI98_000415 CYI99_004520 CYJ00_004390 CYJ03_003340	Staphylococcus pseudintermedius	189	cellular organisms	Bacteria	Terrabacteria group	Firmicutes	Bacilli	Bacillales	Staphylococcaceae	Staphylococcus	Staphylococcus pseudintermedius
A0A192F5N7	A0A192F5N7_9STAP	unreviewed	Alkyl hydroperoxide reductase c22 protein	AOB58_1648	Staphylococcus sp. AntiMn-1	189	cellular organisms	Bacteria	Terrabacteria group	Firmicutes	Bacilli	Bacillales	Staphylococcaceae	Staphylococcus	Staphylococcus sp. AntiMn-1
A0A1B1G3X9	A0A1B1G3X9_9STAP	unreviewed	Alkyl hydroperoxide reductase	AVJ22_00730	Staphylococcus equorum	189	cellular organisms	Bacteria	Terrabacteria group	Firmicutes	Bacilli	Bacillales	Staphylococcaceae	Staphylococcus	Staphylococcus equorum
A0A1D4MT64	A0A1D4MT64_STASA	unreviewed	Alkyl hydroperoxide reductase (EC 1.11.1.15)	ahpC SAMEA2297795_02055	Staphylococcus saprophyticus	189	cellular organisms	Bacteria	Terrabacteria group	Firmicutes	Bacilli	Bacillales	Staphylococcaceae	Staphylococcus	Staphylococcus saprophyticus
A0A1E5TJU8	A0A1E5TJU8_9STAP	unreviewed	Alkyl hydroperoxide reductase (EC 1.11.1.15)	ASS94_05875	Staphylococcus equorum	189	cellular organisms	Bacteria	Terrabacteria group	Firmicutes	Bacilli	Bacillales	Staphylococcaceae	Staphylococcus	Staphylococcus equorum
A0A1E5TSA5	A0A1E5TSA5_9STAP	unreviewed	Alkyl hydroperoxide reductase (EC 1.11.1.15)	AST02_06590	Staphylococcus equorum	189	cellular organisms	Bacteria	Terrabacteria group	Firmicutes	Bacilli	Bacillales	Staphylococcaceae	Staphylococcus	Staphylococcus equorum
A0A1E8X9S7	A0A1E8X9S7_9STAP	unreviewed	Peroxiredoxin	HMPREF2819_10180	Staphylococcus sp. HMSC055H04	189	cellular organisms	Bacteria	Terrabacteria group	Firmicutes	Bacilli	Bacillales	Staphylococcaceae	Staphylococcus	Staphylococcus sp. HMSC055H04
A0A1E9A799	A0A1E9A799_9STAP	unreviewed	Peroxiredoxin	HMPREF2802_09530	Staphylococcus sp. HMSC071G07	189	cellular organisms	Bacteria	Terrabacteria group	Firmicutes	Bacilli	Bacillales	Staphylococcaceae	Staphylococcus	Staphylococcus sp. HMSC071G07
A0A1F1BWK7	A0A1F1BWK7_9STAP	unreviewed	Peroxiredoxin	HMPREF2905_08955	Staphylococcus sp. HMSC078E07	189	cellular organisms	Bacteria	Terrabacteria group	Firmicutes	Bacilli	Bacillales	Staphylococcaceae	Staphylococcus	Staphylococcus sp. HMSC078E07
A0A1F1M7B6	A0A1F1M7B6_9STAP	unreviewed	Peroxiredoxin	HMPREF2916_02365	Staphylococcus sp. HMSC068D05	189	cellular organisms	Bacteria	Terrabacteria group	Firmicutes	Bacilli	Bacillales	Staphylococcaceae	Staphylococcus	Staphylococcus sp. HMSC068D05
A0A1F2JPK6	A0A1F2JPK6_9STAP	unreviewed	Peroxiredoxin	HMPREF3125_03135	Staphylococcus sp. HMSC13A10	189	cellular organisms	Bacteria	Terrabacteria group	Firmicutes	Bacilli	Bacillales	Staphylococcaceae	Staphylococcus	Staphylococcus sp. HMSC13A10
A0A1F2KRN0	A0A1F2KRN0_9STAP	unreviewed	Peroxiredoxin	HMPREF3133_11615	Staphylococcus sp. HMSC14D01	189	cellular organisms	Bacteria	Terrabacteria group	Firmicutes	Bacilli	Bacillales	Staphylococcaceae	Staphylococcus	Staphylococcus sp. HMSC14D01
A0A1J3ZYU8	A0A1J3ZYU8_9STAP	unreviewed	Peroxiredoxin	HMPREF2580_04580	Staphylococcus sp. HMSC036D05	189	cellular organisms	Bacteria	Terrabacteria group	Firmicutes	Bacilli	Bacillales	Staphylococcaceae	Staphylococcus	Staphylococcus sp. HMSC036D05
A0A1J4EA88	A0A1J4EA88_9STAP	unreviewed	Peroxiredoxin	HMPREF2706_05395	Staphylococcus sp. HMSC067F07	189	cellular organisms	Bacteria	Terrabacteria group	Firmicutes	Bacilli	Bacillales	Staphylococcaceae	Staphylococcus	Staphylococcus sp. HMSC067F07
A0A1J4HA09	A0A1J4HA09_9STAP	unreviewed	Peroxiredoxin	HMPREF3241_06120	Staphylococcus sp. HMSC34G04	189	cellular organisms	Bacteria	Terrabacteria group	Firmicutes	Bacilli	Bacillales	Staphylococcaceae	Staphylococcus	Staphylococcus sp. HMSC34G04
A0A1L8Y4B3	A0A1L8Y4B3_STAHO	unreviewed	Peroxiredoxin	BL313_10680	Staphylococcus hominis	189	cellular organisms	Bacteria	Terrabacteria group	Firmicutes	Bacilli	Bacillales	Staphylococcaceae	Staphylococcus	Staphylococcus hominis
A0A1Q8DD97	A0A1Q8DD97_STAAU	unreviewed	Peroxiredoxin	BSZ10_08345	Staphylococcus aureus	189	cellular organisms	Bacteria	Terrabacteria group	Firmicutes	Bacilli	Bacillales	Staphylococcaceae	Staphylococcus	Staphylococcus aureus
A0A1Q9MHS3	A0A1Q9MHS3_STAEP	unreviewed	Alkyl hydroperoxide reductase	AUK68_04925	Staphylococcus epidermidis	189	cellular organisms	Bacteria	Terrabacteria group	Firmicutes	Bacilli	Bacillales	Staphylococcaceae	Staphylococcus	Staphylococcus epidermidis
A0A1S1F1L3	A0A1S1F1L3_9STAP	unreviewed	Peroxiredoxin	HMPREF2798_02280	Staphylococcus sp. HMSC070A03	189	cellular organisms	Bacteria	Terrabacteria group	Firmicutes	Bacilli	Bacillales	Staphylococcaceae	Staphylococcus	Staphylococcus sp. HMSC070A03
A0A1S1GZZ3	A0A1S1GZZ3_9STAP	unreviewed	Peroxiredoxin	HMPREF3264_00510	Staphylococcus sp. HMSC62A08	189	cellular organisms	Bacteria	Terrabacteria group	Firmicutes	Bacilli	Bacillales	Staphylococcaceae	Staphylococcus	Staphylococcus sp. HMSC62A08
A0A1S2MQJ3	A0A1S2MQJ3_9STAP	unreviewed	Peroxiredoxin	BK821_04635	Staphylococcus sp. LCT-H4	189	cellular organisms	Bacteria	Terrabacteria group	Firmicutes	Bacilli	Bacillales	Staphylococcaceae	Staphylococcus	Staphylococcus sp. LCT-H4
A0A1W5QC17	A0A1W5QC17_9STAP	unreviewed	Alkyl hydroperoxide reductase subunit C (Peroxiredoxin)	ahpC BU606_02235	Staphylococcus arlettae	189	cellular organisms	Bacteria	Terrabacteria group	Firmicutes	Bacilli	Bacillales	Staphylococcaceae	Staphylococcus	Staphylococcus arlettae
A0A1W6BM72	A0A1W6BM72_9STAP	unreviewed	Peroxiredoxin	ahpC CD134_09010	Staphylococcus lutrae	189	cellular organisms	Bacteria	Terrabacteria group	Firmicutes	Bacilli	Bacillales	Staphylococcaceae	Staphylococcus	Staphylococcus lutrae
A0A1Z3U290	A0A1Z3U290_9STAP	unreviewed	Peroxiredoxin	ahpC CJ235_10600	Staphylococcus pettenkoferi	189	cellular organisms	Bacteria	Terrabacteria group	Firmicutes	Bacilli	Bacillales	Staphylococcaceae	Staphylococcus	Staphylococcus pettenkoferi
A0A239ULA5	A0A239ULA5_9STAP	unreviewed	Alkyl hydroperoxide reductase subunit C (EC 1.11.1.15)	ahpC SAMEA4384060_02487	Staphylococcus piscifermentans	189	cellular organisms	Bacteria	Terrabacteria group	Firmicutes	Bacilli	Bacillales	Staphylococcaceae	Staphylococcus	Staphylococcus piscifermentans
A0A240C9R6	A0A240C9R6_9STAP	unreviewed	Alkyl hydroperoxide reductase subunit C (EC 1.11.1.15)	ahpC SAMEA4412661_02080	Staphylococcus muscae	189	cellular organisms	Bacteria	Terrabacteria group	Firmicutes	Bacilli	Bacillales	Staphylococcaceae	Staphylococcus	Staphylococcus muscae
A0A269X282	A0A269X282_9STAP	unreviewed	Peroxiredoxin	B9K00_08985	Staphylococcus saccharolyticus	189	cellular organisms	Bacteria	Terrabacteria group	Firmicutes	Bacilli	Bacillales	Staphylococcaceae	Staphylococcus	Staphylococcus saccharolyticus
A0A291JP17	A0A291JP17_9STAP	unreviewed	Peroxiredoxin	BJD96_13115	Staphylococcus nepalensis	189	cellular organisms	Bacteria	Terrabacteria group	Firmicutes	Bacilli	Bacillales	Staphylococcaceae	Staphylococcus	Staphylococcus nepalensis
A0A2A1K3Z1	A0A2A1K3Z1_STAHA	unreviewed	Peroxiredoxin	ahpC B8W97_12550 CV015_11125	Staphylococcus haemolyticus	189	cellular organisms	Bacteria	Terrabacteria group	Firmicutes	Bacilli	Bacillales	Staphylococcaceae	Staphylococcus	Staphylococcus haemolyticus
A0A2A1MCC5	A0A2A1MCC5_STAHO	unreviewed	Peroxiredoxin	B8W90_06740	Staphylococcus hominis	189	cellular organisms	Bacteria	Terrabacteria group	Firmicutes	Bacilli	Bacillales	Staphylococcaceae	Staphylococcus	Staphylococcus hominis
A0A2A4GUR7	A0A2A4GUR7_9STAP	unreviewed	Peroxiredoxin	B4W69_01095 B5B98_01035	Staphylococcus delphini	189	cellular organisms	Bacteria	Terrabacteria group	Firmicutes	Bacilli	Bacillales	Staphylococcaceae	Staphylococcus	Staphylococcus delphini
A0A2A4H0J1	A0A2A4H0J1_9STAP	unreviewed	Peroxiredoxin	B5C08_02350	Staphylococcus delphini	189	cellular organisms	Bacteria	Terrabacteria group	Firmicutes	Bacilli	Bacillales	Staphylococcaceae	Staphylococcus	Staphylococcus delphini
A0A2C6WLU5	A0A2C6WLU5_9STAP	unreviewed	Peroxiredoxin	ahpC BTJ66_11630	Staphylococcus edaphicus	189	cellular organisms	Bacteria	Terrabacteria group	Firmicutes	Bacilli	Bacillales	Staphylococcaceae	Staphylococcus	Staphylococcus edaphicus
A0A2G7HZJ0	A0A2G7HZJ0_STAEP	unreviewed	Peroxiredoxin	ahpC CTJ08_05565	Staphylococcus epidermidis	189	cellular organisms	Bacteria	Terrabacteria group	Firmicutes	Bacilli	Bacillales	Staphylococcaceae	Staphylococcus	Staphylococcus epidermidis
A0A2J6P4Q7	A0A2J6P4Q7_9STAP	unreviewed	Peroxiredoxin	ahpC CJ234_03250	Staphylococcus sp. UMB0328	189	cellular organisms	Bacteria	Terrabacteria group	Firmicutes	Bacilli	Bacillales	Staphylococcaceae	Staphylococcus	Staphylococcus sp. UMB0328
A0A2J8BGM3	A0A2J8BGM3_STAHA	unreviewed	Peroxiredoxin	ahpC AL503_004165 BUZ41_01210	Staphylococcus haemolyticus	189	cellular organisms	Bacteria	Terrabacteria group	Firmicutes	Bacilli	Bacillales	Staphylococcaceae	Staphylococcus	Staphylococcus haemolyticus
A0A2K3YQJ3	A0A2K3YQJ3_9STAP	unreviewed	Peroxiredoxin	ahpC CD137_08170	Staphylococcus petrasii subsp. jettensis	189	cellular organisms	Bacteria	Terrabacteria group	Firmicutes	Bacilli	Bacillales	Staphylococcaceae	Staphylococcus	Staphylococcus petrasii	Staphylococcus petrasii subsp. jettensis
A0A2K3YXU6	A0A2K3YXU6_9STAP	unreviewed	Peroxiredoxin	ahpC CD122_00090	Staphylococcus rostri	189	cellular organisms	Bacteria	Terrabacteria group	Firmicutes	Bacilli	Bacillales	Staphylococcaceae	Staphylococcus	Staphylococcus rostri
A0A2K3ZIE5	A0A2K3ZIE5_9STAP	unreviewed	Peroxiredoxin	ahpC C7J90_02650	Staphylococcus felis	189	cellular organisms	Bacteria	Terrabacteria group	Firmicutes	Bacilli	Bacillales	Staphylococcaceae	Staphylococcus	Staphylococcus felis
A0A2K4AJ09	A0A2K4AJ09_9STAP	unreviewed	Peroxiredoxin	ahpC CD116_05415	Staphylococcus schweitzeri	189	cellular organisms	Bacteria	Terrabacteria group	Firmicutes	Bacilli	Bacillales	Staphylococcaceae	Staphylococcus	Staphylococcus schweitzeri
A0A2K4AL55	A0A2K4AL55_STAIN	unreviewed	Peroxiredoxin	ahpC CD138_11625	Staphylococcus intermedius NCTC 11048	189	cellular organisms	Bacteria	Terrabacteria group	Firmicutes	Bacilli	Bacillales	Staphylococcaceae	Staphylococcus	Staphylococcus intermedius	Staphylococcus intermedius NCTC 11048
A0A2K4BVC8	A0A2K4BVC8_9STAP	unreviewed	Peroxiredoxin	ahpC BU607_02910 BU608_04660 CD158_08810	Staphylococcus auricularis	189	cellular organisms	Bacteria	Terrabacteria group	Firmicutes	Bacilli	Bacillales	Staphylococcaceae	Staphylococcus	Staphylococcus auricularis
A0A2K4BYQ7	A0A2K4BYQ7_9STAP	unreviewed	Peroxiredoxin	ahpC CD128_08100	Staphylococcus petrasii subsp. croceilyticus	189	cellular organisms	Bacteria	Terrabacteria group	Firmicutes	Bacilli	Bacillales	Staphylococcaceae	Staphylococcus	Staphylococcus petrasii	Staphylococcus petrasii subsp. croceilyticus
A0A2K4D5L0	A0A2K4D5L0_STAHO	unreviewed	Peroxiredoxin	ahpC CD140_09360	Staphylococcus hominis subsp. novobiosepticus	189	cellular organisms	Bacteria	Terrabacteria group	Firmicutes	Bacilli	Bacillales	Staphylococcaceae	Staphylococcus	Staphylococcus hominis	Staphylococcus hominis subsp. novobiosepticus
A0A2K4DTN2	A0A2K4DTN2_9STAP	unreviewed	Peroxiredoxin	ahpC BUY42_09405 BUY44_10240 BUY45_08050 BUY47_05910 CD147_01470	Staphylococcus devriesei	189	cellular organisms	Bacteria	Terrabacteria group	Firmicutes	Bacilli	Bacillales	Staphylococcaceae	Staphylococcus	Staphylococcus devriesei
A0A2K4FB70	A0A2K4FB70_9STAP	unreviewed	Peroxiredoxin	ahpC CD039_11040	Staphylococcus argensis	189	cellular organisms	Bacteria	Terrabacteria group	Firmicutes	Bacilli	Bacillales	Staphylococcaceae	Staphylococcus	Staphylococcus argensis
A5H0E2	A5H0E2_STAXY	unreviewed	Alkyl hydroperoxide reductase subunit C (Peroxiredoxin)	ahpC BU096_04935	Staphylococcus xylosus	189	cellular organisms	Bacteria	Terrabacteria group	Firmicutes	Bacilli	Bacillales	Staphylococcaceae	Staphylococcus	Staphylococcus xylosus
B9DLM8	B9DLM8_STACT	unreviewed	Alkyl hydroperoxide reductase subunit C	ahpC Sca_0039	Staphylococcus carnosus (strain TM300)	189	cellular organisms	Bacteria	Terrabacteria group	Firmicutes	Bacilli	Bacillales	Staphylococcaceae	Staphylococcus	Staphylococcus carnosus	Staphylococcus carnosus subsp. carnosus	Staphylococcus carnosus (strain TM300)
C5QPF7	C5QPF7_9STAP	unreviewed	Peroxiredoxin (EC 1.11.1.15)	ahpC HMPREF0793_1113	Staphylococcus caprae M23864:W1	189	cellular organisms	Bacteria	Terrabacteria group	Firmicutes	Bacilli	Bacillales	Staphylococcaceae	Staphylococcus	Staphylococcus caprae	Staphylococcus caprae M23864:W1
D4FLY9	D4FLY9_STAEP	unreviewed	Peroxiredoxin (EC 1.11.1.15)	ahpC HMPREF0794_1577	Staphylococcus epidermidis M23864:W2(grey)	189	cellular organisms	Bacteria	Terrabacteria group	Firmicutes	Bacilli	Bacillales	Staphylococcaceae	Staphylococcus	Staphylococcus epidermidis	Staphylococcus epidermidis M23864:W2(grey)
G5JL37	G5JL37_9STAP	unreviewed	Alkyl hydroperoxide reductase subunit C	SS7213T_11004	Staphylococcus simiae CCM 7213	189	cellular organisms	Bacteria	Terrabacteria group	Firmicutes	Bacilli	Bacillales	Staphylococcaceae	Staphylococcus	Staphylococcus simiae	Staphylococcus simiae CCM 7213
H0DJP4	H0DJP4_9STAP	unreviewed	Peroxiredoxin (EC 1.11.1.15)	ahpC SEVCU012_1000	Staphylococcus pettenkoferi VCU012	189	cellular organisms	Bacteria	Terrabacteria group	Firmicutes	Bacilli	Bacillales	Staphylococcaceae	Staphylococcus	Staphylococcus pettenkoferi	Staphylococcus pettenkoferi VCU012
J9HFU0	J9HFU0_9STAP	unreviewed	Alkyl hydroperoxide reductase subunit C	SOJ_00790	Staphylococcus sp. OJ82	189	cellular organisms	Bacteria	Terrabacteria group	Firmicutes	Bacilli	Bacillales	Staphylococcaceae	Staphylococcus	Staphylococcus sp. OJ82
K9AQ99	K9AQ99_9STAP	unreviewed	Alkyl hydroperoxide reductase subunit C	C273_05827	Staphylococcus massiliensis S46	189	cellular organisms	Bacteria	Terrabacteria group	Firmicutes	Bacilli	Bacillales	Staphylococcaceae	Staphylococcus	Staphylococcus massiliensis	Staphylococcus massiliensis S46
S2XCY8	S2XCY8_9STAP	unreviewed	Alkyl hydroperoxide reductase subunit C	HMPREF1208_01464	Staphylococcus sp. HGB0015	189	cellular organisms	Bacteria	Terrabacteria group	Firmicutes	Bacilli	Bacillales	Staphylococcaceae	Staphylococcus	Staphylococcus sp. HGB0015
T1Y5H0	T1Y5H0_STAAU	unreviewed	Peroxiredoxin (EC 1.11.1.15)	SAKOR_00380	Staphylococcus aureus subsp. aureus CN1	189	cellular organisms	Bacteria	Terrabacteria group	Firmicutes	Bacilli	Bacillales	Staphylococcaceae	Staphylococcus	Staphylococcus aureus	Staphylococcus aureus subsp. aureus	Staphylococcus aureus subsp. aureus ST72	Staphylococcus aureus subsp. aureus CN1
U1FUM0	U1FUM0_9STAP	unreviewed	Alkyl hydroperoxide reductase subunit C (EC 1.11.1.15)	N039_02735	Staphylococcus sp. EGD-HP3	189	cellular organisms	Bacteria	Terrabacteria group	Firmicutes	Bacilli	Bacillales	Staphylococcaceae	Staphylococcus	Staphylococcus sp. EGD-HP3
W1W341	W1W341_9STAP	unreviewed	Alkyl hydroperoxide reductase subunit C	Q614_SASC00330G0008	Staphylococcus sp. DORA_6_22	189	cellular organisms	Bacteria	Terrabacteria group	Firmicutes	Bacilli	Bacillales	Staphylococcaceae	Staphylococcus	Staphylococcus sp. DORA_6_22
W8U1R6	W8U1R6_STAAU	unreviewed	Alkyl hydroperoxide reductase (EC 1.11.1.15) (Alkyl hydroperoxide reductase (Small subunit)) (EC 1.11.1.5) (Alkyl hydroperoxide reductase protein C) (Peroxiredoxin)	ahpC BN1321_80105 BTN44_10965 C3B39_09715 CSC83_07390 CSC87_10640 CV021_06775 EP54_08075 EQ90_08455 ERS072840_02655 HMPREF3211_02435	Staphylococcus aureus	189	cellular organisms	Bacteria	Terrabacteria group	Firmicutes	Bacilli	Bacillales	Staphylococcaceae	Staphylococcus	Staphylococcus aureus
A0A060RGM5	A0A060RGM5_9STRE	unreviewed	Alkyl hydroperoxide reductase protein C (Peroxiredoxin (Alkyl hydroperoxide reductase subunit C)) (Putative alkyl hydroperoxide reductase)	BN963_SGAL_00794 SAMN04487840_102213 SAMN05660328_1028 SGADD02_00030 SGADD03_01414	Streptococcus gallolyticus	186	cellular organisms	Bacteria	Terrabacteria group	Firmicutes	Bacilli	Lactobacillales	Streptococcaceae	Streptococcus	Streptococcus gallolyticus
A0A072EHU6	A0A072EHU6_9STRE	unreviewed	Alkyl hydroperoxide reductase subunit C	CECT5772_06633	Streptococcus equi subsp. ruminatorum CECT 5772	186	cellular organisms	Bacteria	Terrabacteria group	Firmicutes	Bacilli	Lactobacillales	Streptococcaceae	Streptococcus	Streptococcus dysgalactiae group	Streptococcus equi	Streptococcus equi subsp. ruminatorum	Streptococcus equi subsp. ruminatorum CECT 5772
A0A074JIP8	A0A074JIP8_STRSL	unreviewed	Alkyl hydroperoxide reductase (EC 1.11.1.15) (Peroxiredoxin)	ahpC A6J87_04270 CGZ74_00485 DL07_10980	Streptococcus salivarius	186	cellular organisms	Bacteria	Terrabacteria group	Firmicutes	Bacilli	Lactobacillales	Streptococcaceae	Streptococcus	Streptococcus salivarius
A0A0A1DSE8	A0A0A1DSE8_STRSL	unreviewed	Alkyl hydroperoxide reductase (EC 1.11.1.15)	SSAL8618_00520	Streptococcus salivarius	186	cellular organisms	Bacteria	Terrabacteria group	Firmicutes	Bacilli	Lactobacillales	Streptococcaceae	Streptococcus	Streptococcus salivarius
A0A0A6UR83	A0A0A6UR83_STRUB	unreviewed	Alkyl hydroperoxide reductase (EC 1.11.1.15)	NC01_06760	Streptococcus uberis	186	cellular organisms	Bacteria	Terrabacteria group	Firmicutes	Bacilli	Lactobacillales	Streptococcaceae	Streptococcus	Streptococcus uberis
A0A0C1K5J5	A0A0C1K5J5_STRCV	unreviewed	Alkyl hydroperoxide reductase protein C	RN79_00520 SCODD09_01125	Streptococcus constellatus	188	cellular organisms	Bacteria	Terrabacteria group	Firmicutes	Bacilli	Lactobacillales	Streptococcaceae	Streptococcus	Streptococcus anginosus group	Streptococcus constellatus
A0A0D0YST3	A0A0D0YST3_STRSZ	unreviewed	AhpC protein	ahpC N594_01159	Streptococcus equi subsp. zooepidemicus Sz16	186	cellular organisms	Bacteria	Terrabacteria group	Firmicutes	Bacilli	Lactobacillales	Streptococcaceae	Streptococcus	Streptococcus dysgalactiae group	Streptococcus equi	Streptococcus equi subsp. zooepidemicus	Streptococcus equi subsp. zooepidemicus Sz16
A0A0D0ZKI3	A0A0D0ZKI3_STRSZ	unreviewed	AhpC protein	ahpC AT55_01279	Streptococcus equi subsp. zooepidemicus Sz4is	186	cellular organisms	Bacteria	Terrabacteria group	Firmicutes	Bacilli	Lactobacillales	Streptococcaceae	Streptococcus	Streptococcus dysgalactiae group	Streptococcus equi	Streptococcus equi subsp. zooepidemicus	Streptococcus equi subsp. zooepidemicus Sz4is
A0A0D1BCB0	A0A0D1BCB0_STRSZ	unreviewed	AhpC protein	ahpC AT48_00298	Streptococcus equi subsp. zooepidemicus SzAM60	186	cellular organisms	Bacteria	Terrabacteria group	Firmicutes	Bacilli	Lactobacillales	Streptococcaceae	Streptococcus	Streptococcus dysgalactiae group	Streptococcus equi	Streptococcus equi subsp. zooepidemicus	Streptococcus equi subsp. zooepidemicus SzAM60
A0A0E1DU79	A0A0E1DU79_STRSZ	unreviewed	Alkyl hydroperoxide reductase subunit C (EC 1.11.1.15)	Q426_08610	Streptococcus equi subsp. zooepidemicus CY	186	cellular organisms	Bacteria	Terrabacteria group	Firmicutes	Bacilli	Lactobacillales	Streptococcaceae	Streptococcus	Streptococcus dysgalactiae group	Streptococcus equi	Streptococcus equi subsp. zooepidemicus	Streptococcus equi subsp. zooepidemicus CY
A0A0E1EQD4	A0A0E1EQD4_STRPY	unreviewed	Alkyl hydroperoxide reductase (EC 1.11.1.15)	STAB902_09515	Streptococcus pyogenes STAB902	186	cellular organisms	Bacteria	Terrabacteria group	Firmicutes	Bacilli	Lactobacillales	Streptococcaceae	Streptococcus	Streptococcus pyogenes	Streptococcus pyogenes STAB902
A0A0E1XEL4	A0A0E1XEL4_STRGY	unreviewed	Peroxiredoxin (EC 1.11.1.15)	ahpC HMPREF9352_1864	Streptococcus gallolyticus subsp. gallolyticus TX20005	186	cellular organisms	Bacteria	Terrabacteria group	Firmicutes	Bacilli	Lactobacillales	Streptococcaceae	Streptococcus	Streptococcus gallolyticus	Streptococcus gallolyticus (Streptococcus bovis biotype I)	Streptococcus gallolyticus subsp. gallolyticus TX20005
A0A0E2F3C5	A0A0E2F3C5_STRMG	unreviewed	Alkyl hydroperoxide reductase	SMU82_00105	Streptococcus mutans SM6	186	cellular organisms	Bacteria	Terrabacteria group	Firmicutes	Bacilli	Lactobacillales	Streptococcaceae	Streptococcus	Streptococcus mutans	Streptococcus mutans SM6
A0A0E2IUJ4	A0A0E2IUJ4_STRIT	unreviewed	Alkyl hydroperoxide reductase subunit C	HMPREF1654_00110	Streptococcus intermedius SK54 = ATCC 27335	188	cellular organisms	Bacteria	Terrabacteria group	Firmicutes	Bacilli	Lactobacillales	Streptococcaceae	Streptococcus	Streptococcus anginosus group	Streptococcus intermedius	Streptococcus intermedius SK54 = ATCC 27335
A0A0E2RY15	A0A0E2RY15_STRTR	unreviewed	Alkyl hydroperoxide reductase subunit C (EC 1.11.1.15)	Y022_00605	Streptococcus thermophilus TH1477	186	cellular organisms	Bacteria	Terrabacteria group	Firmicutes	Bacilli	Lactobacillales	Streptococcaceae	Streptococcus	Streptococcus thermophilus	Streptococcus thermophilus TH1477
A0A0F3HHY2	A0A0F3HHY2_STRSL	unreviewed	Alkyl hydroperoxide reductase subunit C (EC 1.11.1.15)	ahpC TZ98_00389	Streptococcus salivarius	186	cellular organisms	Bacteria	Terrabacteria group	Firmicutes	Bacilli	Lactobacillales	Streptococcaceae	Streptococcus	Streptococcus salivarius
A0A0G6RXJ5	A0A0G6RXJ5_9STRE	unreviewed	Peroxiredoxin (EC 1.11.1.15)	prdX ERS044360_03770	Streptococcus equi subsp. equi	186	cellular organisms	Bacteria	Terrabacteria group	Firmicutes	Bacilli	Lactobacillales	Streptococcaceae	Streptococcus	Streptococcus dysgalactiae group	Streptococcus equi	Streptococcus equi subsp. equi
A0A0G7HKE8	A0A0G7HKE8_9STRE	unreviewed	Alkyl hydroperoxidase (EC 1.11.1.15)	ahpC_1 ERS044360_01833	Streptococcus equi subsp. equi	189	cellular organisms	Bacteria	Terrabacteria group	Firmicutes	Bacilli	Lactobacillales	Streptococcaceae	Streptococcus	Streptococcus dysgalactiae group	Streptococcus equi	Streptococcus equi subsp. equi
A0A0H1TWW5	A0A0H1TWW5_STRAG	unreviewed	Alkyl hydroperoxide reductase (EC 1.11.1.15)	WA34_12415	Streptococcus agalactiae	187	cellular organisms	Bacteria	Terrabacteria group	Firmicutes	Bacilli	Lactobacillales	Streptococcaceae	Streptococcus	Streptococcus agalactiae
A0A0H2UWJ5	A0A0H2UWJ5_STRP3	unreviewed	Putative alkyl hydroperoxidase	ahpC SpyM3_1770	Streptococcus pyogenes serotype M3 (strain ATCC BAA-595 / MGAS315)	186	cellular organisms	Bacteria	Terrabacteria group	Firmicutes	Bacilli	Lactobacillales	Streptococcaceae	Streptococcus	Streptococcus pyogenes	Streptococcus pyogenes serotype M3	Streptococcus pyogenes serotype M3 (strain ATCC BAA-595 / MGAS315)
A0A0H3C2K4	A0A0H3C2K4_STRPZ	unreviewed	Alkyl hydroperoxide reductase protein C	ahpC Spy49_1721	Streptococcus pyogenes serotype M49 (strain NZ131)	186	cellular organisms	Bacteria	Terrabacteria group	Firmicutes	Bacilli	Lactobacillales	Streptococcaceae	Streptococcus	Streptococcus pyogenes	Streptococcus pyogenes serotype M49	Streptococcus pyogenes serotype M49 (strain NZ131)
A0A0P0N6Z4	A0A0P0N6Z4_STRAP	unreviewed	Alkyl hydroperoxide reductase protein C	SanJ4211_0399	Streptococcus anginosus	188	cellular organisms	Bacteria	Terrabacteria group	Firmicutes	Bacilli	Lactobacillales	Streptococcaceae	Streptococcus	Streptococcus anginosus group	Streptococcus anginosus
A0A0T8Q1U7	A0A0T8Q1U7_STREE	unreviewed	Alkyl hydroperoxide reductase (EC 1.11.1.15) (EC 3.4.-.-)	ahpC_3 ERS021733_04695	Streptococcus pneumoniae	187	cellular organisms	Bacteria	Terrabacteria group	Firmicutes	Bacilli	Lactobacillales	Streptococcaceae	Streptococcus	Streptococcus pneumoniae
A0A0U0D2W0	A0A0U0D2W0_STREE	unreviewed	Alkyl hydroperoxide reductase (EC 1.11.1.15) (EC 3.4.-.-)	ahpC_1 ERS020178_02358	Streptococcus pneumoniae	187	cellular organisms	Bacteria	Terrabacteria group	Firmicutes	Bacilli	Lactobacillales	Streptococcaceae	Streptococcus	Streptococcus pneumoniae
A0A0U0E873	A0A0U0E873_STREE	unreviewed	Alkyl hydroperoxidase (EC 1.11.1.15)	ahpC_1 ERS020507_01382	Streptococcus pneumoniae	189	cellular organisms	Bacteria	Terrabacteria group	Firmicutes	Bacilli	Lactobacillales	Streptococcaceae	Streptococcus	Streptococcus pneumoniae
A0A0W7V1T8	A0A0W7V1T8_9STRE	unreviewed	Alkyl hydroperoxide reductase	AU078_04155	Streptococcus gallolyticus	186	cellular organisms	Bacteria	Terrabacteria group	Firmicutes	Bacilli	Lactobacillales	Streptococcaceae	Streptococcus	Streptococcus gallolyticus
A0A0Y2AEM7	A0A0Y2AEM7_STREE	unreviewed	Alkyl hydroperoxide reductase subunit C (EC 1.11.1.15)	ahpC_1 ERS409345_00860	Streptococcus pneumoniae	189	cellular organisms	Bacteria	Terrabacteria group	Firmicutes	Bacilli	Lactobacillales	Streptococcaceae	Streptococcus	Streptococcus pneumoniae
A0A0Y2DNU9	A0A0Y2DNU9_STREE	unreviewed	Alkyl hydroperoxide reductase subunit C (EC 1.11.1.15)	ahpC_2 ERS409327_02682	Streptococcus pneumoniae	189	cellular organisms	Bacteria	Terrabacteria group	Firmicutes	Bacilli	Lactobacillales	Streptococcaceae	Streptococcus	Streptococcus pneumoniae
A0A0Y4HCP0	A0A0Y4HCP0_STREE	unreviewed	Peroxiredoxin (EC 1.11.1.15)	ahpC ERS409405_02415	Streptococcus pneumoniae	187	cellular organisms	Bacteria	Terrabacteria group	Firmicutes	Bacilli	Lactobacillales	Streptococcaceae	Streptococcus	Streptococcus pneumoniae
A0A120ZXM3	A0A120ZXM3_STREE	unreviewed	Peroxiredoxin (EC 1.11.1.15)	prdX ERS409293_01230	Streptococcus pneumoniae	186	cellular organisms	Bacteria	Terrabacteria group	Firmicutes	Bacilli	Lactobacillales	Streptococcaceae	Streptococcus	Streptococcus pneumoniae
A0A135YW20	A0A135YW20_9STRE	unreviewed	Peroxiredoxin	HMPREF3205_00711	Streptococcus pasteurianus	186	cellular organisms	Bacteria	Terrabacteria group	Firmicutes	Bacilli	Lactobacillales	Streptococcaceae	Streptococcus	Streptococcus pasteurianus
A0A1C2CX16	A0A1C2CX16_STREQ	unreviewed	Peroxiredoxin	BBG01_09705 BBG03_09910	Streptococcus dysgalactiae subsp. equisimilis (Streptococcus equisimilis)	186	cellular organisms	Bacteria	Terrabacteria group	Firmicutes	Bacilli	Lactobacillales	Streptococcaceae	Streptococcus	Streptococcus dysgalactiae group	Streptococcus dysgalactiae	Streptococcus dysgalactiae subsp. equisimilis (Streptococcus equisimilis)
A0A1C7CJF2	A0A1C7CJF2_STRSL	unreviewed	Peroxiredoxin	HMPREF3219_0200556	Streptococcus salivarius	206	cellular organisms	Bacteria	Terrabacteria group	Firmicutes	Bacilli	Lactobacillales	Streptococcaceae	Streptococcus	Streptococcus salivarius
A0A1E9H178	A0A1E9H178_9STRE	unreviewed	Peroxiredoxin	HMPREF2759_08985	Streptococcus sp. HMSC061D01	188	cellular organisms	Bacteria	Terrabacteria group	Firmicutes	Bacilli	Lactobacillales	Streptococcaceae	Streptococcus	Streptococcus sp. HMSC061D01
A0A1E9Y458	A0A1E9Y458_9STRE	unreviewed	Peroxiredoxin	HMPREF2542_01625	Streptococcus sp. HMSC034B05	188	cellular organisms	Bacteria	Terrabacteria group	Firmicutes	Bacilli	Lactobacillales	Streptococcaceae	Streptococcus	Streptococcus sp. HMSC034B05
A0A1F0BJ84	A0A1F0BJ84_9STRE	unreviewed	Peroxiredoxin	HMPREF2607_09915	Streptococcus sp. HMSC078H03	186	cellular organisms	Bacteria	Terrabacteria group	Firmicutes	Bacilli	Lactobacillales	Streptococcaceae	Streptococcus	Streptococcus sp. HMSC078H03
A0A1F0C5K2	A0A1F0C5K2_9STRE	unreviewed	Peroxiredoxin	HMPREF2570_02315	Streptococcus sp. HMSC069D09	186	cellular organisms	Bacteria	Terrabacteria group	Firmicutes	Bacilli	Lactobacillales	Streptococcaceae	Streptococcus	Streptococcus sp. HMSC069D09
A0A1F0NKZ7	A0A1F0NKZ7_9STRE	unreviewed	Peroxiredoxin	HMPREF2984_07280	Streptococcus sp. HMSC066E07	188	cellular organisms	Bacteria	Terrabacteria group	Firmicutes	Bacilli	Lactobacillales	Streptococcaceae	Streptococcus	Streptococcus sp. HMSC066E07
A0A1F0R7P4	A0A1F0R7P4_9STRE	unreviewed	Peroxiredoxin	HMPREF2970_07130	Streptococcus sp. HMSC056D07	188	cellular organisms	Bacteria	Terrabacteria group	Firmicutes	Bacilli	Lactobacillales	Streptococcaceae	Streptococcus	Streptococcus sp. HMSC056D07
A0A1F1EH89	A0A1F1EH89_9STRE	unreviewed	Peroxiredoxin	HMPREF2887_06090	Streptococcus sp. HMSC071H03	188	cellular organisms	Bacteria	Terrabacteria group	Firmicutes	Bacilli	Lactobacillales	Streptococcaceae	Streptococcus	Streptococcus sp. HMSC071H03
A0A1F1HMU3	A0A1F1HMU3_9STRE	unreviewed	Peroxiredoxin	HMPREF2867_04770	Streptococcus sp. HMSC064H09	186	cellular organisms	Bacteria	Terrabacteria group	Firmicutes	Bacilli	Lactobacillales	Streptococcaceae	Streptococcus	Streptococcus sp. HMSC064H09
A0A1F1N7X7	A0A1F1N7X7_9STRE	unreviewed	Peroxiredoxin	HMPREF2877_10370	Streptococcus sp. HMSC072D03	186	cellular organisms	Bacteria	Terrabacteria group	Firmicutes	Bacilli	Lactobacillales	Streptococcaceae	Streptococcus	Streptococcus sp. HMSC072D03
A0A1F2HHP2	A0A1F2HHP2_9STRE	unreviewed	Peroxiredoxin	HMPREF3112_06865	Streptococcus sp. HMSC10E12	186	cellular organisms	Bacteria	Terrabacteria group	Firmicutes	Bacilli	Lactobacillales	Streptococcaceae	Streptococcus	Streptococcus sp. HMSC10E12
A0A1G9LH87	A0A1G9LH87_STREI	unreviewed	Peroxiredoxin (Alkyl hydroperoxide reductase subunit C)	SAMN05216400_1125	Streptococcus equinus (Streptococcus bovis)	186	cellular organisms	Bacteria	Terrabacteria group	Firmicutes	Bacilli	Lactobacillales	Streptococcaceae	Streptococcus	Streptococcus equinus (Streptococcus bovis)
A0A1H7VN88	A0A1H7VN88_9STRE	unreviewed	Peroxiredoxin (Alkyl hydroperoxide reductase subunit C)	SAMN04487839_102383	Streptococcus gallolyticus	186	cellular organisms	Bacteria	Terrabacteria group	Firmicutes	Bacilli	Lactobacillales	Streptococcaceae	Streptococcus	Streptococcus gallolyticus
A0A1J0N1L0	A0A1J0N1L0_STRIN	unreviewed	Peroxiredoxin	BKX95_00910	Streptococcus iniae (Streptococcus shiloi)	187	cellular organisms	Bacteria	Terrabacteria group	Firmicutes	Bacilli	Lactobacillales	Streptococcaceae	Streptococcus	Streptococcus iniae (Streptococcus shiloi)
A0A1J7VEH4	A0A1J7VEH4_STRAG	unreviewed	Peroxiredoxin	A9249_05820	Streptococcus agalactiae serogroup III	186	cellular organisms	Bacteria	Terrabacteria group	Firmicutes	Bacilli	Lactobacillales	Streptococcaceae	Streptococcus	Streptococcus agalactiae	Streptococcus agalactiae serogroup III
A0A1L7LKA2	A0A1L7LKA2_9STRE	unreviewed	Alkyl hydroperoxide reductase	ahpC SRT_13730	Streptococcus troglodytae	186	cellular organisms	Bacteria	Terrabacteria group	Firmicutes	Bacilli	Lactobacillales	Streptococcaceae	Streptococcus	Streptococcus troglodytae
A0A1L7MT90	A0A1L7MT90_STRIT	unreviewed	Alkyl hydroperoxidase (Peroxiredoxin)	ahpC C1I62_08010 SITYG_04570	Streptococcus intermedius	188	cellular organisms	Bacteria	Terrabacteria group	Firmicutes	Bacilli	Lactobacillales	Streptococcaceae	Streptococcus	Streptococcus anginosus group	Streptococcus intermedius
A0A1S1DKW6	A0A1S1DKW6_9STRE	unreviewed	Peroxiredoxin	HMPREF2637_04675	Streptococcus sp. HMSC065H07	186	cellular organisms	Bacteria	Terrabacteria group	Firmicutes	Bacilli	Lactobacillales	Streptococcaceae	Streptococcus	Streptococcus sp. HMSC065H07
A0A1S1FEX8	A0A1S1FEX8_9STRE	unreviewed	Peroxiredoxin	HMPREF2783_03010	Streptococcus sp. HMSC034F03	188	cellular organisms	Bacteria	Terrabacteria group	Firmicutes	Bacilli	Lactobacillales	Streptococcaceae	Streptococcus	Streptococcus sp. HMSC034F03
A0A1S1FGY2	A0A1S1FGY2_9STRE	unreviewed	Peroxiredoxin	HMPREF2634_08960	Streptococcus sp. HMSC034B03	188	cellular organisms	Bacteria	Terrabacteria group	Firmicutes	Bacilli	Lactobacillales	Streptococcaceae	Streptococcus	Streptococcus sp. HMSC034B03
A0A1S1H4Y6	A0A1S1H4Y6_9STRE	unreviewed	Peroxiredoxin	HMPREF3249_07545	Streptococcus sp. HMSC36C04	188	cellular organisms	Bacteria	Terrabacteria group	Firmicutes	Bacilli	Lactobacillales	Streptococcaceae	Streptococcus	Streptococcus sp. HMSC36C04
A0A1S1ZRN9	A0A1S1ZRN9_9STRE	unreviewed	Peroxiredoxin	BI362_00715	Streptococcus parauberis	186	cellular organisms	Bacteria	Terrabacteria group	Firmicutes	Bacilli	Lactobacillales	Streptococcaceae	Streptococcus	Streptococcus parauberis
A0A1S5WEL7	A0A1S5WEL7_STRGY	unreviewed	Peroxiredoxin (EC 1.11.1.15)	BTR42_10240	Streptococcus gallolyticus subsp. gallolyticus DSM 16831	186	cellular organisms	Bacteria	Terrabacteria group	Firmicutes	Bacilli	Lactobacillales	Streptococcaceae	Streptococcus	Streptococcus gallolyticus	Streptococcus gallolyticus (Streptococcus bovis biotype I)	Streptococcus gallolyticus subsp. gallolyticus DSM 16831
A0A1V0GFJ5	A0A1V0GFJ5_9STRE	unreviewed	Peroxiredoxin	ahpC A6J31_09840	Streptococcus sp. FDAARGOS_192	186	cellular organisms	Bacteria	Terrabacteria group	Firmicutes	Bacilli	Lactobacillales	Streptococcaceae	Streptococcus	Streptococcus sp. FDAARGOS_192
A0A1V0GI43	A0A1V0GI43_STREI	unreviewed	Peroxiredoxin	ahpC A6J79_03395	Streptococcus equinus (Streptococcus bovis)	186	cellular organisms	Bacteria	Terrabacteria group	Firmicutes	Bacilli	Lactobacillales	Streptococcaceae	Streptococcus	Streptococcus equinus (Streptococcus bovis)
A0A1W5ZCU2	A0A1W5ZCU2_STRSL	unreviewed	Peroxiredoxin	V471_03260	Streptococcus salivarius	186	cellular organisms	Bacteria	Terrabacteria group	Firmicutes	Bacilli	Lactobacillales	Streptococcaceae	Streptococcus	Streptococcus salivarius
A0A2A5QCF5	A0A2A5QCF5_STRSL	unreviewed	Peroxiredoxin	ahpC CQA85_08350	Streptococcus salivarius	186	cellular organisms	Bacteria	Terrabacteria group	Firmicutes	Bacilli	Lactobacillales	Streptococcaceae	Streptococcus	Streptococcus salivarius
A0A2D4DNN4	A0A2D4DNN4_STRCB	unreviewed	Alkyl hydroperoxide reductase subunit C	TANIYAMA4_0936	Streptococcus canis	186	cellular organisms	Bacteria	Terrabacteria group	Firmicutes	Bacilli	Lactobacillales	Streptococcaceae	Streptococcus	Streptococcus canis
A0A2I1TK41	A0A2I1TK41_STRSL	unreviewed	Peroxiredoxin	ahpC CYK22_10285	Streptococcus salivarius	186	cellular organisms	Bacteria	Terrabacteria group	Firmicutes	Bacilli	Lactobacillales	Streptococcaceae	Streptococcus	Streptococcus salivarius
A0A2I1UWR2	A0A2I1UWR2_STRAP	unreviewed	Peroxiredoxin	ahpC CYK10_00500	Streptococcus anginosus	188	cellular organisms	Bacteria	Terrabacteria group	Firmicutes	Bacilli	Lactobacillales	Streptococcaceae	Streptococcus	Streptococcus anginosus group	Streptococcus anginosus
A0A2I1YGM3	A0A2I1YGM3_STRMC	unreviewed	Peroxiredoxin	ahpC CYK21_04825	Streptococcus macedonicus	186	cellular organisms	Bacteria	Terrabacteria group	Firmicutes	Bacilli	Lactobacillales	Streptococcaceae	Streptococcus	Streptococcus macedonicus
A0A2I8AHR8	A0A2I8AHR8_9STRE	unreviewed	Peroxiredoxin (EC 1.11.1.15)	prdX SPSF3K_00127	Streptococcus parauberis	186	cellular organisms	Bacteria	Terrabacteria group	Firmicutes	Bacilli	Lactobacillales	Streptococcaceae	Streptococcus	Streptococcus parauberis
A0A2J9X7Z8	A0A2J9X7Z8_9STRE	unreviewed	Peroxiredoxin	ahpC AL506_007705	Streptococcus sp. FDAARGOS_146	188	cellular organisms	Bacteria	Terrabacteria group	Firmicutes	Bacilli	Lactobacillales	Streptococcaceae	Streptococcus	Streptococcus sp. FDAARGOS_146
A0A2N8LA02	A0A2N8LA02_9STRE	unreviewed	Alkyl hydroperoxide reductase	AT575_09320	Streptococcus penaeicida	187	cellular organisms	Bacteria	Terrabacteria group	Firmicutes	Bacilli	Lactobacillales	Streptococcaceae	Streptococcus	Streptococcus penaeicida
B1SGR7	B1SGR7_9STRE	unreviewed	Peroxiredoxin (EC 1.11.1.15)	ahpC STRINF_01885	Streptococcus infantarius subsp. infantarius ATCC BAA-102	186	cellular organisms	Bacteria	Terrabacteria group	Firmicutes	Bacilli	Lactobacillales	Streptococcaceae	Streptococcus	Streptococcus infantarius	Streptococcus infantarius subsp. infantarius	Streptococcus infantarius subsp. infantarius ATCC BAA-102
B4U072	B4U072_STREM	unreviewed	Alkyl hydroperoxide reductase subunit C	ahpC Sez_0137	Streptococcus equi subsp. zooepidemicus (strain MGCS10565)	186	cellular organisms	Bacteria	Terrabacteria group	Firmicutes	Bacilli	Lactobacillales	Streptococcaceae	Streptococcus	Streptococcus dysgalactiae group	Streptococcus equi	Streptococcus equi subsp. zooepidemicus	Streptococcus equi subsp. zooepidemicus (strain MGCS10565)
B9DW39	B9DW39_STRU0	unreviewed	Alkyl hydroperoxide reductase subunit C (EC 3.4.-.-)	ahpC SUB1752	Streptococcus uberis (strain ATCC BAA-854 / 0140J)	187	cellular organisms	Bacteria	Terrabacteria group	Firmicutes	Bacilli	Lactobacillales	Streptococcaceae	Streptococcus	Streptococcus uberis	Streptococcus uberis (strain ATCC BAA-854 / 0140J)
C0MB71	C0MB71_STRE4	unreviewed	Alkyl hydroperoxide reductase subunit C (EC 3.4.-.-)	SEQ_0132	Streptococcus equi subsp. equi (strain 4047)	186	cellular organisms	Bacteria	Terrabacteria group	Firmicutes	Bacilli	Lactobacillales	Streptococcaceae	Streptococcus	Streptococcus dysgalactiae group	Streptococcus equi	Streptococcus equi subsp. equi	Streptococcus equi subsp. equi (strain 4047)
C0MEG8	C0MEG8_STRS7	unreviewed	Alkyl hydroperoxide reductase subunit C	SZO_01180	Streptococcus equi subsp. zooepidemicus (strain H70)	186	cellular organisms	Bacteria	Terrabacteria group	Firmicutes	Bacilli	Lactobacillales	Streptococcaceae	Streptococcus	Streptococcus dysgalactiae group	Streptococcus equi	Streptococcus equi subsp. zooepidemicus	Streptococcus equi subsp. zooepidemicus (strain H70)
C2LTH8	C2LTH8_STRSL	unreviewed	Peroxiredoxin (EC 1.11.1.15)	ahpC STRSA0001_1673	Streptococcus salivarius SK126	186	cellular organisms	Bacteria	Terrabacteria group	Firmicutes	Bacilli	Lactobacillales	Streptococcaceae	Streptococcus	Streptococcus salivarius	Streptococcus salivarius SK126
C5WJG8	C5WJG8_STRDG	unreviewed	Putative alkyl hydroperoxidase	ahpC SDEG_2053	Streptococcus dysgalactiae subsp. equisimilis (strain GGS_124)	186	cellular organisms	Bacteria	Terrabacteria group	Firmicutes	Bacilli	Lactobacillales	Streptococcaceae	Streptococcus	Streptococcus dysgalactiae group	Streptococcus dysgalactiae	Streptococcus dysgalactiae subsp. equisimilis (Streptococcus equisimilis)	Streptococcus dysgalactiae subsp. equisimilis (strain GGS_124)
E0PFV1	E0PFV1_STREI	unreviewed	Peroxiredoxin (EC 1.11.1.15)	ahpC HMPREF9319_1724	Streptococcus equinus ATCC 700338	186	cellular organisms	Bacteria	Terrabacteria group	Firmicutes	Bacilli	Lactobacillales	Streptococcaceae	Streptococcus	Streptococcus equinus (Streptococcus bovis)	Streptococcus equinus ATCC 700338
E6J0K8	E6J0K8_STRAP	unreviewed	Peroxiredoxin (EC 1.11.1.15)	ahpC HMPREF0813_00778	Streptococcus anginosus F0211	188	cellular organisms	Bacteria	Terrabacteria group	Firmicutes	Bacilli	Lactobacillales	Streptococcaceae	Streptococcus	Streptococcus anginosus group	Streptococcus anginosus	Streptococcus anginosus F0211
E7PZN5	E7PZN5_STRDY	unreviewed	Alkyl hydroperoxide reductase protein C	SDD27957_10725	Streptococcus dysgalactiae subsp. dysgalactiae ATCC 27957	186	cellular organisms	Bacteria	Terrabacteria group	Firmicutes	Bacilli	Lactobacillales	Streptococcaceae	Streptococcus	Streptococcus dysgalactiae group	Streptococcus dysgalactiae	Streptococcus dysgalactiae subsp. dysgalactiae	Streptococcus dysgalactiae subsp. dysgalactiae ATCC 27957
E7S2A7	E7S2A7_STRA8	unreviewed	Peroxiredoxin (EC 1.11.1.15)	ahpC HMPREF9171_0403	Streptococcus agalactiae (strain ATCC 13813 / DSM 2134 / JCM 5671 / NCIMB 701348 / NCTC 8181)	186	cellular organisms	Bacteria	Terrabacteria group	Firmicutes	Bacilli	Lactobacillales	Streptococcaceae	Streptococcus	Streptococcus agalactiae	Streptococcus agalactiae (strain ATCC 13813 / DSM 2134 / JCM 5671 / NCIMB 701348 / NCTC 8181)
E9DQK6	E9DQK6_9STRE	unreviewed	Peroxiredoxin (EC 1.11.1.15)	ahpC HMPREF0848_01882	Streptococcus sp. C150	186	cellular organisms	Bacteria	Terrabacteria group	Firmicutes	Bacilli	Lactobacillales	Streptococcaceae	Streptococcus	Streptococcus sp. C150
F1Z207	F1Z207_9STRE	unreviewed	Peroxiredoxin (EC 1.11.1.15)	ahpC SPB_2155	Streptococcus parauberis NCFD 2020	186	cellular organisms	Bacteria	Terrabacteria group	Firmicutes	Bacilli	Lactobacillales	Streptococcaceae	Streptococcus	Streptococcus parauberis	Streptococcus parauberis NCFD 2020
F3LAI3	F3LAI3_STRPO	unreviewed	Peroxiredoxin (EC 1.11.1.15)	ahpC STRPO_1304	Streptococcus porcinus str. Jelinkova 176	187	cellular organisms	Bacteria	Terrabacteria group	Firmicutes	Bacilli	Lactobacillales	Streptococcaceae	Streptococcus	Streptococcus porcinus	Streptococcus porcinus str. Jelinkova 176
F5TZY4	F5TZY4_STRAP	unreviewed	Peroxiredoxin	ANG1_1071	Streptococcus anginosus SK52 = DSM 20563	188	cellular organisms	Bacteria	Terrabacteria group	Firmicutes	Bacilli	Lactobacillales	Streptococcaceae	Streptococcus	Streptococcus anginosus group	Streptococcus anginosus	Streptococcus anginosus SK52 = DSM 20563
F5U9I7	F5U9I7_STREQ	unreviewed	Peroxiredoxin (EC 1.11.1.15)	ahpC HMPREF9964_1476	Streptococcus dysgalactiae subsp. equisimilis SK1249	186	cellular organisms	Bacteria	Terrabacteria group	Firmicutes	Bacilli	Lactobacillales	Streptococcaceae	Streptococcus	Streptococcus dysgalactiae group	Streptococcus dysgalactiae	Streptococcus dysgalactiae subsp. equisimilis (Streptococcus equisimilis)	Streptococcus dysgalactiae subsp. equisimilis SK1249
F5WWV1	F5WWV1_STRG1	unreviewed	Peroxiredoxin (EC 1.11.1.15)	ahpC SGGB_1902	Streptococcus gallolyticus (strain ATCC 43143 / F-1867)	186	cellular organisms	Bacteria	Terrabacteria group	Firmicutes	Bacilli	Lactobacillales	Streptococcaceae	Streptococcus	Streptococcus gallolyticus	Streptococcus gallolyticus (Streptococcus bovis biotype I)	Streptococcus gallolyticus (strain ATCC 43143 / F-1867)
F5X3A3	F5X3A3_STRPX	unreviewed	Peroxiredoxin (EC 1.11.1.15)	ahpC SGPB_1747	Streptococcus pasteurianus (strain ATCC 43144 / JCM 5346 / CDC 1723-81)	186	cellular organisms	Bacteria	Terrabacteria group	Firmicutes	Bacilli	Lactobacillales	Streptococcaceae	Streptococcus	Streptococcus pasteurianus	Streptococcus pasteurianus (strain ATCC 43144 / JCM 5346 / CDC 1723-81)
F8HBZ5	F8HBZ5_STRE5	unreviewed	Peroxiredoxin	prdX Ssal_02101	Streptococcus salivarius (strain 57.I)	200	cellular organisms	Bacteria	Terrabacteria group	Firmicutes	Bacilli	Lactobacillales	Streptococcaceae	Streptococcus	Streptococcus salivarius	Streptococcus salivarius (strain 57.I)
F8LGG3	F8LGG3_STREH	unreviewed	Alkyl hydroperoxide reductase subunit C (Peroxiredoxin) (Thioredoxin peroxidase) (Alkyl hydroperoxide reductase protein C22) (General stress protein 22) (EC 1.11.1.15)	ahpC SALIVB_0101	Streptococcus salivarius (strain CCHSS3)	186	cellular organisms	Bacteria	Terrabacteria group	Firmicutes	Bacilli	Lactobacillales	Streptococcaceae	Streptococcus	Streptococcus salivarius	Streptococcus salivarius (strain CCHSS3)
F8LUF1	F8LUF1_STRTR	unreviewed	Alkyl hydroperoxide reductase, subunit C	ahpC STH8232_0112	Streptococcus thermophilus JIM 8232	186	cellular organisms	Bacteria	Terrabacteria group	Firmicutes	Bacilli	Lactobacillales	Streptococcaceae	Streptococcus	Streptococcus thermophilus	Streptococcus thermophilus JIM 8232
F8Y307	F8Y307_STRAG	unreviewed	Alkyl hydroperoxide reductase, subunit C	FSLSAGS3026_10500	Streptococcus agalactiae FSL S3-026	186	cellular organisms	Bacteria	Terrabacteria group	Firmicutes	Bacilli	Lactobacillales	Streptococcaceae	Streptococcus	Streptococcus agalactiae	Streptococcus agalactiae FSL S3-026
F9P4F3	F9P4F3_STRCV	unreviewed	Peroxiredoxin (EC 1.11.1.15)	ahpC ANG5_1505 HMPREF1042_0350	Streptococcus constellatus subsp. pharyngis SK1060 = CCUG 46377	188	cellular organisms	Bacteria	Terrabacteria group	Firmicutes	Bacilli	Lactobacillales	Streptococcaceae	Streptococcus	Streptococcus anginosus group	Streptococcus constellatus	Streptococcus constellatus subsp. pharyngis	Streptococcus constellatus subsp. pharyngis SK1060 = CCUG 46377
G2GQC8	G2GQC8_STRSL	unreviewed	Alkyl hydroperoxide reductase subunit C	SSALIVM18_00315	Streptococcus salivarius M18	186	cellular organisms	Bacteria	Terrabacteria group	Firmicutes	Bacilli	Lactobacillales	Streptococcaceae	Streptococcus	Streptococcus salivarius	Streptococcus salivarius M18
G5K5H5	G5K5H5_9STRE	unreviewed	Peroxiredoxin (EC 1.11.1.15)	ahpC STRIC_2090	Streptococcus ictaluri 707-05	186	cellular organisms	Bacteria	Terrabacteria group	Firmicutes	Bacilli	Lactobacillales	Streptococcaceae	Streptococcus	Streptococcus ictaluri	Streptococcus ictaluri 707-05
G5K7K5	G5K7K5_9STRE	unreviewed	Peroxiredoxin (EC 1.11.1.15)	ahpC STRPS_1048	Streptococcus pseudoporcinus LQ 940-04	187	cellular organisms	Bacteria	Terrabacteria group	Firmicutes	Bacilli	Lactobacillales	Streptococcaceae	Streptococcus	Streptococcus pseudoporcinus	Streptococcus pseudoporcinus LQ 940-04
G5KGT8	G5KGT8_9STRE	unreviewed	Peroxiredoxin (EC 1.11.1.15)	ahpC STRUR_0110	Streptococcus urinalis 2285-97	186	cellular organisms	Bacteria	Terrabacteria group	Firmicutes	Bacilli	Lactobacillales	Streptococcaceae	Streptococcus	Streptococcus urinalis	Streptococcus urinalis 2285-97
G6A5A9	G6A5A9_STRIT	unreviewed	Alkyl hydroperoxide reductase subunit C	HMPREF9682_01106	Streptococcus intermedius F0395	188	cellular organisms	Bacteria	Terrabacteria group	Firmicutes	Bacilli	Lactobacillales	Streptococcaceae	Streptococcus	Streptococcus anginosus group	Streptococcus intermedius	Streptococcus intermedius F0395
I0QJG1	I0QJG1_STRSL	unreviewed	Uncharacterized protein	PS4_23314	Streptococcus salivarius PS4	186	cellular organisms	Bacteria	Terrabacteria group	Firmicutes	Bacilli	Lactobacillales	Streptococcaceae	Streptococcus	Streptococcus salivarius	Streptococcus salivarius PS4
I0SAA8	I0SAA8_STRCV	unreviewed	Peroxiredoxin	ANG2_1391	Streptococcus constellatus subsp. constellatus SK53	188	cellular organisms	Bacteria	Terrabacteria group	Firmicutes	Bacilli	Lactobacillales	Streptococcaceae	Streptococcus	Streptococcus anginosus group	Streptococcus constellatus	Streptococcus constellatus subsp. constellatus	Streptococcus constellatus subsp. constellatus SK53
I0SDL0	I0SDL0_STRAP	unreviewed	Peroxiredoxin (EC 1.11.1.15)	ahpC HMPREF1043_0482	Streptococcus anginosus subsp. whileyi CCUG 39159	188	cellular organisms	Bacteria	Terrabacteria group	Firmicutes	Bacilli	Lactobacillales	Streptococcaceae	Streptococcus	Streptococcus anginosus group	Streptococcus anginosus	Streptococcus anginosus subsp. whileyi	Streptococcus anginosus subsp. whileyi CCUG 39159
I6L8Y0	I6L8Y0_STRMU	unreviewed	Alkyl hydroperoxide reductase	ahpC SMU_764	Streptococcus mutans serotype c (strain ATCC 700610 / UA159)	186	cellular organisms	Bacteria	Terrabacteria group	Firmicutes	Bacilli	Lactobacillales	Streptococcaceae	Streptococcus	Streptococcus mutans	Streptococcus mutans serotype c (strain ATCC 700610 / UA159)
I7QYR1	I7QYR1_STRCB	unreviewed	Alkyl hydroperoxide reductase protein C	SCAZ3_10940	Streptococcus canis FSL Z3-227	186	cellular organisms	Bacteria	Terrabacteria group	Firmicutes	Bacilli	Lactobacillales	Streptococcaceae	Streptococcus	Streptococcus canis	Streptococcus canis FSL Z3-227
J3AIA8	J3AIA8_STRRT	unreviewed	Alkyl hydroperoxide reductase	D822_08028	Streptococcus ratti FA-1 = DSM 20564	186	cellular organisms	Bacteria	Terrabacteria group	Firmicutes	Bacilli	Lactobacillales	Streptococcaceae	Streptococcus	Streptococcus ratti	Streptococcus ratti FA-1 = DSM 20564
J4TJU6	J4TJU6_STRAP	unreviewed	Peroxiredoxin (EC 1.11.1.15)	ahpC HMPREF1126_0974	Streptococcus anginosus SK1138	188	cellular organisms	Bacteria	Terrabacteria group	Firmicutes	Bacilli	Lactobacillales	Streptococcaceae	Streptococcus	Streptococcus anginosus group	Streptococcus anginosus	Streptococcus anginosus SK1138
J7M949	J7M949_STRP1	unreviewed	Peroxiredoxin reductase (NAD(P)H)	ahpC M1GAS476_1816	Streptococcus pyogenes M1 476	186	cellular organisms	Bacteria	Terrabacteria group	Firmicutes	Bacilli	Lactobacillales	Streptococcaceae	Streptococcus	Streptococcus pyogenes	Streptococcus pyogenes serotype M1	Streptococcus pyogenes M1 476
J7TGP5	J7TGP5_STRSL	unreviewed	Peroxiredoxin (EC 1.11.1.15)	RSSL_01915	Streptococcus salivarius K12	229	cellular organisms	Bacteria	Terrabacteria group	Firmicutes	Bacilli	Lactobacillales	Streptococcaceae	Streptococcus	Streptococcus salivarius	Streptococcus salivarius K12
K4QDB3	K4QDB3_STREQ	unreviewed	Putative alkyl hydroperoxidase (EC 1.11.1.15)	ahpC SDSE_2153	Streptococcus dysgalactiae subsp. equisimilis AC-2713	186	cellular organisms	Bacteria	Terrabacteria group	Firmicutes	Bacilli	Lactobacillales	Streptococcaceae	Streptococcus	Streptococcus dysgalactiae group	Streptococcus dysgalactiae	Streptococcus dysgalactiae subsp. equisimilis (Streptococcus equisimilis)	Streptococcus dysgalactiae subsp. equisimilis AC-2713
M4YZ76	M4YZ76_STREQ	unreviewed	Putative alkyl hydroperoxidase	ahpC GGS_1885	Streptococcus dysgalactiae subsp. equisimilis RE378	186	cellular organisms	Bacteria	Terrabacteria group	Firmicutes	Bacilli	Lactobacillales	Streptococcaceae	Streptococcus	Streptococcus dysgalactiae group	Streptococcus dysgalactiae	Streptococcus dysgalactiae subsp. equisimilis (Streptococcus equisimilis)	Streptococcus dysgalactiae subsp. equisimilis RE378
O66265	O66265_STRMG	unreviewed	Alkyl hydroperoxidase (Peroxiredoxin)	ahpC A6J86_007255	Streptococcus mutans	186	cellular organisms	Bacteria	Terrabacteria group	Firmicutes	Bacilli	Lactobacillales	Streptococcaceae	Streptococcus	Streptococcus mutans
Q1J4C6	Q1J4C6_STRPF	unreviewed	Peroxiredoxin (EC 1.11.1.15)	ahpC MGAS10750_Spy1860	Streptococcus pyogenes serotype M4 (strain MGAS10750)	186	cellular organisms	Bacteria	Terrabacteria group	Firmicutes	Bacilli	Lactobacillales	Streptococcaceae	Streptococcus	Streptococcus pyogenes	Streptococcus pyogenes serotype M4	Streptococcus pyogenes serotype M4 (strain MGAS10750)
Q1JEL0	Q1JEL0_STRPD	unreviewed	Peroxiredoxin (EC 1.11.1.15)	ahpC MGAS10270_Spy1834	Streptococcus pyogenes serotype M2 (strain MGAS10270)	186	cellular organisms	Bacteria	Terrabacteria group	Firmicutes	Bacilli	Lactobacillales	Streptococcaceae	Streptococcus	Streptococcus pyogenes	Streptococcus pyogenes serotype M2	Streptococcus pyogenes serotype M2 (strain MGAS10270)
Q1JJK8	Q1JJK8_STRPC	unreviewed	Peroxiredoxin (EC 1.11.1.15)	ahpC MGAS9429_Spy1778	Streptococcus pyogenes serotype M12 (strain MGAS9429)	186	cellular organisms	Bacteria	Terrabacteria group	Firmicutes	Bacilli	Lactobacillales	Streptococcaceae	Streptococcus	Streptococcus pyogenes	Streptococcus pyogenes serotype M12	Streptococcus pyogenes serotype M12 (strain MGAS9429)
Q48QZ8	Q48QZ8_STRPM	unreviewed	Peroxiredoxin reductase (NAD(P)H)	ahpC M28_Spy1752	Streptococcus pyogenes serotype M28 (strain MGAS6180)	186	cellular organisms	Bacteria	Terrabacteria group	Firmicutes	Bacilli	Lactobacillales	Streptococcaceae	Streptococcus	Streptococcus pyogenes	Streptococcus pyogenes serotype M28	Streptococcus pyogenes serotype M28 (strain MGAS6180)
Q5X9L3	Q5X9L3_STRP6	unreviewed	Peroxiredoxin (EC 1.11.-.-)	M6_Spy1765	Streptococcus pyogenes serotype M6 (strain ATCC BAA-946 / MGAS10394)	186	cellular organisms	Bacteria	Terrabacteria group	Firmicutes	Bacilli	Lactobacillales	Streptococcaceae	Streptococcus	Streptococcus pyogenes	Streptococcus pyogenes serotype M6	Streptococcus pyogenes serotype M6 (strain ATCC BAA-946 / MGAS10394)
Q8DXL7	Q8DXL7_STRA5	unreviewed	Alkyl hydroperoxide reductase, subunit C	ahpC SAG1833	Streptococcus agalactiae serotype V (strain ATCC BAA-611 / 2603 V/R)	186	cellular organisms	Bacteria	Terrabacteria group	Firmicutes	Bacilli	Lactobacillales	Streptococcaceae	Streptococcus	Streptococcus agalactiae	Streptococcus agalactiae serogroup V	Streptococcus agalactiae serotype V (strain ATCC BAA-611 / 2603 V/R)
Q8E387	Q8E387_STRA3	unreviewed	Uncharacterized protein	gbs1874	Streptococcus agalactiae serotype III (strain NEM316)	186	cellular organisms	Bacteria	Terrabacteria group	Firmicutes	Bacilli	Lactobacillales	Streptococcaceae	Streptococcus	Streptococcus agalactiae	Streptococcus agalactiae serogroup III	Streptococcus agalactiae serotype III (strain NEM316)
Q99XR7	Q99XR7_STRP1	unreviewed	Putative alkyl hydroperoxidase	ahpC SPy_2079	Streptococcus pyogenes serotype M1	186	cellular organisms	Bacteria	Terrabacteria group	Firmicutes	Bacilli	Lactobacillales	Streptococcaceae	Streptococcus	Streptococcus pyogenes	Streptococcus pyogenes serotype M1
S8FZR0	S8FZR0_STRAG	unreviewed	Alkyl hydroperoxide reductase subunit C (EC 1.11.1.15)	SAG0029_06475	Streptococcus agalactiae FSL S3-501	186	cellular organisms	Bacteria	Terrabacteria group	Firmicutes	Bacilli	Lactobacillales	Streptococcaceae	Streptococcus	Streptococcus agalactiae	Streptococcus agalactiae FSL S3-501
S8GB56	S8GB56_STRAG	unreviewed	Alkyl hydroperoxide reductase subunit C (EC 1.11.1.15)	SAG0034_01840	Streptococcus agalactiae FSL S3-170	186	cellular organisms	Bacteria	Terrabacteria group	Firmicutes	Bacilli	Lactobacillales	Streptococcaceae	Streptococcus	Streptococcus agalactiae	Streptococcus agalactiae FSL S3-170
S8H5V0	S8H5V0_STRAG	unreviewed	Alkyl hydroperoxide reductase subunit C (EC 1.11.1.15)	SAG0021_07590	Streptococcus agalactiae FSL S3-277	186	cellular organisms	Bacteria	Terrabacteria group	Firmicutes	Bacilli	Lactobacillales	Streptococcaceae	Streptococcus	Streptococcus agalactiae	Streptococcus agalactiae FSL S3-277
S8HK26	S8HK26_STRAG	unreviewed	Alkyl hydroperoxide reductase subunit C (EC 1.11.1.15)	SAG0024_09235	Streptococcus agalactiae FSL C1-494	186	cellular organisms	Bacteria	Terrabacteria group	Firmicutes	Bacilli	Lactobacillales	Streptococcaceae	Streptococcus	Streptococcus agalactiae	Streptococcus agalactiae FSL C1-494
S8HPT4	S8HPT4_STRAG	unreviewed	Alkyl hydroperoxide reductase subunit C (EC 1.11.1.15)	SAG0030_10470	Streptococcus agalactiae FSL S3-603	186	cellular organisms	Bacteria	Terrabacteria group	Firmicutes	Bacilli	Lactobacillales	Streptococcaceae	Streptococcus	Streptococcus agalactiae	Streptococcus agalactiae FSL S3-603
S8NU96	S8NU96_STRAG	unreviewed	Alkyl hydroperoxide reductase subunit C (EC 1.11.1.15)	SAG0162_05715	Streptococcus agalactiae MRI Z1-214	186	cellular organisms	Bacteria	Terrabacteria group	Firmicutes	Bacilli	Lactobacillales	Streptococcaceae	Streptococcus	Streptococcus agalactiae	Streptococcus agalactiae MRI Z1-214
S8P1B2	S8P1B2_STRAG	unreviewed	Alkyl hydroperoxide reductase subunit C (EC 1.11.1.15)	SAG0164_06325	Streptococcus agalactiae MRI Z1-216	186	cellular organisms	Bacteria	Terrabacteria group	Firmicutes	Bacilli	Lactobacillales	Streptococcaceae	Streptococcus	Streptococcus agalactiae	Streptococcus agalactiae MRI Z1-216
S8PWU1	S8PWU1_STRAG	unreviewed	Alkyl hydroperoxide reductase subunit C (EC 1.11.1.15)	SAG0161_00520	Streptococcus agalactiae MRI Z1-213	186	cellular organisms	Bacteria	Terrabacteria group	Firmicutes	Bacilli	Lactobacillales	Streptococcaceae	Streptococcus	Streptococcus agalactiae	Streptococcus agalactiae MRI Z1-213
S9CCS2	S9CCS2_STRAG	unreviewed	Alkyl hydroperoxide reductase subunit C (EC 1.11.1.15)	SAG0007_05525	Streptococcus agalactiae FSL C1-487	186	cellular organisms	Bacteria	Terrabacteria group	Firmicutes	Bacilli	Lactobacillales	Streptococcaceae	Streptococcus	Streptococcus agalactiae	Streptococcus agalactiae FSL C1-487
S9CL98	S9CL98_STRAG	unreviewed	Alkyl hydroperoxide reductase subunit C (EC 1.11.1.15)	SAG0014_04625	Streptococcus agalactiae FSL S3-586	186	cellular organisms	Bacteria	Terrabacteria group	Firmicutes	Bacilli	Lactobacillales	Streptococcaceae	Streptococcus	Streptococcus agalactiae	Streptococcus agalactiae FSL S3-586
S9CRG7	S9CRG7_STRAG	unreviewed	Alkyl hydroperoxide reductase subunit C (EC 1.11.1.15)	SAG0023_10960	Streptococcus agalactiae FSL S3-105	186	cellular organisms	Bacteria	Terrabacteria group	Firmicutes	Bacilli	Lactobacillales	Streptococcaceae	Streptococcus	Streptococcus agalactiae	Streptococcus agalactiae FSL S3-105
S9DBZ6	S9DBZ6_STRAG	unreviewed	Alkyl hydroperoxide reductase subunit C (EC 1.11.1.15)	SAG0027_08830	Streptococcus agalactiae FSL S3-251	186	cellular organisms	Bacteria	Terrabacteria group	Firmicutes	Bacilli	Lactobacillales	Streptococcaceae	Streptococcus	Streptococcus agalactiae	Streptococcus agalactiae FSL S3-251
S9LWE8	S9LWE8_STRAG	unreviewed	Alkyl hydroperoxide reductase subunit C (EC 1.11.1.15)	SAG0165_01745	Streptococcus agalactiae MRI Z1-217	186	cellular organisms	Bacteria	Terrabacteria group	Firmicutes	Bacilli	Lactobacillales	Streptococcaceae	Streptococcus	Streptococcus agalactiae	Streptococcus agalactiae MRI Z1-217
T0TZL5	T0TZL5_9STRE	unreviewed	Alkyl hydroperoxide reductase protein C	HSISS3_696	Streptococcus sp. HSISS3	186	cellular organisms	Bacteria	Terrabacteria group	Firmicutes	Bacilli	Lactobacillales	Streptococcaceae	Streptococcus	Streptococcus sp. HSISS3
T0USF9	T0USF9_9STRE	unreviewed	Alkyl hydroperoxide reductase protein C	HSISS1_8	Streptococcus sp. HSISS1	186	cellular organisms	Bacteria	Terrabacteria group	Firmicutes	Bacilli	Lactobacillales	Streptococcaceae	Streptococcus	Streptococcus sp. HSISS1
T0VCW4	T0VCW4_9STRE	unreviewed	Alkyl hydroperoxide reductase protein C	HSISS2_1306	Streptococcus sp. HSISS2	186	cellular organisms	Bacteria	Terrabacteria group	Firmicutes	Bacilli	Lactobacillales	Streptococcaceae	Streptococcus	Streptococcus sp. HSISS2
T1ZFH8	T1ZFH8_STRIT	unreviewed	Alkyl hydroperoxide reductase subunit C (EC 1.11.1.15)	ahpC SIR_1343	Streptococcus intermedius B196	188	cellular organisms	Bacteria	Terrabacteria group	Firmicutes	Bacilli	Lactobacillales	Streptococcaceae	Streptococcus	Streptococcus anginosus group	Streptococcus intermedius	Streptococcus intermedius B196
U2UYZ3	U2UYZ3_STRPY	unreviewed	Peroxiredoxin (EC 1.11.1.15)	ahpC HMPREF1231_1005	Streptococcus pyogenes GA06023	186	cellular organisms	Bacteria	Terrabacteria group	Firmicutes	Bacilli	Lactobacillales	Streptococcaceae	Streptococcus	Streptococcus pyogenes	Streptococcus pyogenes GA06023
U2Y303	U2Y303_STRIT	unreviewed	Peroxiredoxin	ANG3_1070	Streptococcus intermedius SK54 = ATCC 27335	188	cellular organisms	Bacteria	Terrabacteria group	Firmicutes	Bacilli	Lactobacillales	Streptococcaceae	Streptococcus	Streptococcus anginosus group	Streptococcus intermedius	Streptococcus intermedius SK54 = ATCC 27335
U2YFS3	U2YFS3_STRAP	unreviewed	Peroxiredoxin	ANG6_0782	Streptococcus anginosus T5	188	cellular organisms	Bacteria	Terrabacteria group	Firmicutes	Bacilli	Lactobacillales	Streptococcaceae	Streptococcus	Streptococcus anginosus group	Streptococcus anginosus	Streptococcus anginosus T5
V4QQJ6	V4QQJ6_STRIN	unreviewed	Alkyl hydroperoxide reductase subunit C (EC 1.11.1.15)	IUSA1_05955	Streptococcus iniae IUSA1	187	cellular organisms	Bacteria	Terrabacteria group	Firmicutes	Bacilli	Lactobacillales	Streptococcaceae	Streptococcus	Streptococcus iniae (Streptococcus shiloi)	Streptococcus iniae IUSA1
W1TWN1	W1TWN1_STRAP	unreviewed	Peroxiredoxin	Q615_SPAC00113G0445	Streptococcus anginosus DORA_7	188	cellular organisms	Bacteria	Terrabacteria group	Firmicutes	Bacilli	Lactobacillales	Streptococcaceae	Streptococcus	Streptococcus anginosus group	Streptococcus anginosus	Streptococcus anginosus DORA_7
W3XZP2	W3XZP2_9STRE	unreviewed	Peroxiredoxin (EC 1.11.1.15)	ahpC HMPREF1519_1958	Streptococcus sp. SR4	186	cellular organisms	Bacteria	Terrabacteria group	Firmicutes	Bacilli	Lactobacillales	Streptococcaceae	Streptococcus	Streptococcus sp. SR4
X5K078	X5K078_STRAG	unreviewed	Alkyl hydroperoxide reductase (EC 1.11.1.15) (Alkyl hydroperoxide reductase protein C) (Peroxiredoxin)	ahpC AX245_10205 CSW65_04655 DX05_09705 EN72_09910 RDF_1778 SA111_02029 WA02_00150 WA04_06285 WA05_00325	Streptococcus agalactiae	186	cellular organisms	Bacteria	Terrabacteria group	Firmicutes	Bacilli	Lactobacillales	Streptococcaceae	Streptococcus	Streptococcus agalactiae
X8H8Z5	X8H8Z5_9STRE	unreviewed	Peroxiredoxin (EC 1.11.1.15)	ahpC HMPREF1514_0500	Streptococcus sp. AS20	188	cellular organisms	Bacteria	Terrabacteria group	Firmicutes	Bacilli	Lactobacillales	Streptococcaceae	Streptococcus	Streptococcus sp. AS20
X8JCW7	X8JCW7_9STRE	unreviewed	Peroxiredoxin (EC 1.11.1.15)	ahpC HMPREF1517_0558	Streptococcus sp. ACS2	186	cellular organisms	Bacteria	Terrabacteria group	Firmicutes	Bacilli	Lactobacillales	Streptococcaceae	Streptococcus	Streptococcus sp. ACS2
A0A075LIL1	A0A075LIL1_9BACI	unreviewed	Uncharacterized protein	GZ22_06090	Terribacillus aidingensis	183	cellular organisms	Bacteria	Terrabacteria group	Firmicutes	Bacilli	Bacillales	Bacillaceae	Terribacillus	Terribacillus aidingensis
A0A075LMF5	A0A075LMF5_9BACI	unreviewed	Alkyl hydroperoxide reductase (EC 1.11.1.15)	GZ22_13510	Terribacillus aidingensis	187	cellular organisms	Bacteria	Terrabacteria group	Firmicutes	Bacilli	Bacillales	Bacillaceae	Terribacillus	Terribacillus aidingensis
A0A1G6KVK6	A0A1G6KVK6_9BACI	unreviewed	Peroxiredoxin (Alkyl hydroperoxide reductase subunit C)	SAMN05421663_102155	Terribacillus halophilus	187	cellular organisms	Bacteria	Terrabacteria group	Firmicutes	Bacilli	Bacillales	Bacillaceae	Terribacillus	Terribacillus halophilus
A0A1G6NMB6	A0A1G6NMB6_9BACI	unreviewed	Alkyl hydroperoxide reductase subunit AhpC (Peroxiredoxin)	SAMN05421663_103355	Terribacillus halophilus	183	cellular organisms	Bacteria	Terrabacteria group	Firmicutes	Bacilli	Bacillales	Bacillaceae	Terribacillus	Terribacillus halophilus
A0A1H8B865	A0A1H8B865_9BACI	unreviewed	Alkyl hydroperoxide reductase subunit AhpC (Peroxiredoxin)	SAMN04489762_1040	Terribacillus saccharophilus	183	cellular organisms	Bacteria	Terrabacteria group	Firmicutes	Bacilli	Bacillales	Bacillaceae	Terribacillus	Terribacillus saccharophilus
A0A1H8GUF9	A0A1H8GUF9_9BACI	unreviewed	Peroxiredoxin (Alkyl hydroperoxide reductase subunit C)	ahpC CHI12_06400 SAMN04489762_2345	Terribacillus saccharophilus	187	cellular organisms	Bacteria	Terrabacteria group	Firmicutes	Bacilli	Bacillales	Bacillaceae	Terribacillus	Terribacillus saccharophilus
A0A268AA01	A0A268AA01_9BACI	unreviewed	Uncharacterized protein	CHH64_10305	Terribacillus saccharophilus	181	cellular organisms	Bacteria	Terrabacteria group	Firmicutes	Bacilli	Bacillales	Bacillaceae	Terribacillus	Terribacillus saccharophilus
A0A268ADQ4	A0A268ADQ4_9BACI	unreviewed	Peroxiredoxin	ahpC CHH64_00625	Terribacillus saccharophilus	187	cellular organisms	Bacteria	Terrabacteria group	Firmicutes	Bacilli	Bacillales	Bacillaceae	Terribacillus	Terribacillus saccharophilus
A0A268BPY1	A0A268BPY1_9BACI	unreviewed	Peroxiredoxin	ahpC CHH53_11105	Terribacillus sp. 7520-G	187	cellular organisms	Bacteria	Terrabacteria group	Firmicutes	Bacilli	Bacillales	Bacillaceae	Terribacillus	Terribacillus sp. 7520-G
A0A268BU96	A0A268BU96_9BACI	unreviewed	Uncharacterized protein	CHH53_02590	Terribacillus sp. 7520-G	206	cellular organisms	Bacteria	Terrabacteria group	Firmicutes	Bacilli	Bacillales	Bacillaceae	Terribacillus	Terribacillus sp. 7520-G
A0A268HAP5	A0A268HAP5_9BACI	unreviewed	Uncharacterized protein	CHI12_13790	Terribacillus saccharophilus	182	cellular organisms	Bacteria	Terrabacteria group	Firmicutes	Bacilli	Bacillales	Bacillaceae	Terribacillus	Terribacillus saccharophilus
A0A285N2Y9	A0A285N2Y9_9BACI	unreviewed	Peroxiredoxin (Alkyl hydroperoxide reductase subunit C)	SAMN05421503_0328	Terribacillus aidingensis	187	cellular organisms	Bacteria	Terrabacteria group	Firmicutes	Bacilli	Bacillales	Bacillaceae	Terribacillus	Terribacillus aidingensis
A0A285NIV8	A0A285NIV8_9BACI	unreviewed	Alkyl hydroperoxide reductase subunit AhpC (Peroxiredoxin)	SAMN05421503_1136	Terribacillus aidingensis	181	cellular organisms	Bacteria	Terrabacteria group	Firmicutes	Bacilli	Bacillales	Bacillaceae	Terribacillus	Terribacillus aidingensis
D6XWS5	D6XWS5_BACIE	unreviewed	Peroxiredoxin (EC 1.11.1.15)	Bsel_2399	Bacillus selenitireducens (strain ATCC 700615 / DSM 15326 / MLS10)	181	cellular organisms	Bacteria	Terrabacteria group	Firmicutes	Bacilli	Bacillales	Sporolactobacillaceae	unclassified Sporolactobacillaceae	[Bacillus] selenitireducens	Bacillus selenitireducens (strain ATCC 700615 / DSM 15326 / MLS10)
A0A1X6WLU6	A0A1X6WLU6_9ENTE	unreviewed	Alkyl hydroperoxide reductase protein C (EC 1.6.4.-)	FM121_04385	Vagococcus fluvialis bH819	188	cellular organisms	Bacteria	Terrabacteria group	Firmicutes	Bacilli	Lactobacillales	Enterococcaceae	Vagococcus	Vagococcus fluvialis	Vagococcus fluvialis bH819
V6Q2B0	V6Q2B0_9ENTE	unreviewed	Alkyl hydroperoxide reductase subunit C	T233_01486	Vagococcus lutrae LBD1	187	cellular organisms	Bacteria	Terrabacteria group	Firmicutes	Bacilli	Lactobacillales	Enterococcaceae	Vagococcus	Vagococcus lutrae	Vagococcus lutrae LBD1
A0A0L0QV05	A0A0L0QV05_VIRPA	unreviewed	Alkyl hydroperoxide reductase (EC 1.11.1.15)	AFK71_01735	Virgibacillus pantothenticus	187	cellular organisms	Bacteria	Terrabacteria group	Firmicutes	Bacilli	Bacillales	Bacillaceae	Virgibacillus	Virgibacillus pantothenticus
A0A0Q9Y5W5	A0A0Q9Y5W5_9BACI	unreviewed	Alkyl hydroperoxide reductase (EC 1.11.1.15)	ACA30_01180	Virgibacillus soli	189	cellular organisms	Bacteria	Terrabacteria group	Firmicutes	Bacilli	Bacillales	Bacillaceae	Virgibacillus	Virgibacillus soli
A0A1M5RGG0	A0A1M5RGG0_9BACI	unreviewed	Peroxiredoxin (Alkyl hydroperoxide reductase subunit C)	SAMN05421807_105150	Virgibacillus chiguensis	187	cellular organisms	Bacteria	Terrabacteria group	Firmicutes	Bacilli	Bacillales	Bacillaceae	Virgibacillus	Virgibacillus chiguensis
A0A268I3C7	A0A268I3C7_9BACI	unreviewed	Uncharacterized protein	CHH91_08205	Virgibacillus sp. 7505	181	cellular organisms	Bacteria	Terrabacteria group	Firmicutes	Bacilli	Bacillales	Bacillaceae	Virgibacillus	Virgibacillus sp. 7505
A0A268I6Z3	A0A268I6Z3_9BACI	unreviewed	Peroxiredoxin	ahpC CHH91_02135	Virgibacillus sp. 7505	187	cellular organisms	Bacteria	Terrabacteria group	Firmicutes	Bacilli	Bacillales	Bacillaceae	Virgibacillus	Virgibacillus sp. 7505
A0A2K9IZ78	A0A2K9IZ78_VIRPA	unreviewed	Alkyl hydroperoxide reductase subunit C (EC 1.11.1.15)	ahpC A21D_01908	Virgibacillus pantothenticus	187	cellular organisms	Bacteria	Terrabacteria group	Firmicutes	Bacilli	Bacillales	Bacillaceae	Virgibacillus	Virgibacillus pantothenticus
A0A0U3SZL1	A0A0U3SZL1_9BACT	unreviewed	Alkyl hydroperoxide reductase	AUC43_13255	Hymenobacter sedentarius	194	cellular organisms	Bacteria	FCB group	Bacteroidetes/Chlorobi group	Bacteroidetes	Cytophagia	Cytophagales	Hymenobacteraceae	Hymenobacter	Hymenobacter sedentarius
A0A1I5TBS0	A0A1I5TBS0_9BACT	unreviewed	Peroxiredoxin (Alkyl hydroperoxide reductase subunit C)	SAMN04515668_0403	Siccationidurans arizonensis	197	cellular organisms	Bacteria	FCB group	Bacteroidetes/Chlorobi group	Bacteroidetes	Cytophagia	Cytophagales	Hymenobacteraceae	Siccationidurans	Siccationidurans arizonensis
A1ZTQ3	A1ZTQ3_9BACT	unreviewed	Alkyl hydroperoxide reductase C22 protein	M23134_01636	Microscilla marina ATCC 23134	193	cellular organisms	Bacteria	FCB group	Bacteroidetes/Chlorobi group	Bacteroidetes	Cytophagia	Cytophagales	Microscillaceae	Microscilla	Microscilla marina	Microscilla marina ATCC 23134
A0A2N3IJC8	A0A2N3IJC8_9BACT	unreviewed	Peroxiredoxin	Rain11_0533	Raineya orbicola	208	cellular organisms	Bacteria	FCB group	Bacteroidetes/Chlorobi group	Bacteroidetes	Cytophagia	Cytophagales	Raineyaceae	Raineya	Raineya orbicola
A0A1R4L3E6	A0A1R4L3E6_9SPHI	unreviewed	Alkyl hydroperoxide reductase protein C (EC 1.6.4.-)	FM120_28340	Sphingobacterium faecium PCAi_F2.5	187	cellular organisms	Bacteria	FCB group	Bacteroidetes/Chlorobi group	Bacteroidetes	Sphingobacteriia	Sphingobacteriales	Sphingobacteriaceae	Sphingobacterium	Sphingobacterium faecium	Sphingobacterium faecium PCAi_F2.5
A0A2N8NFL3	A0A2N8NFL3_9BACT	unreviewed	Peroxiredoxin	BHU11_01090 BHU16_03795	Tannerella sp. oral taxon 808	188	cellular organisms	Bacteria	FCB group	Bacteroidetes/Chlorobi group	Bacteroidetes	Bacteroidia	Bacteroidales	Tannerellaceae	Tannerella	Tannerella sp. oral taxon 808
A0A2N8NL25	A0A2N8NL25_9BACT	unreviewed	Peroxiredoxin	BHU09_01595	Tannerella sp. oral taxon 808	188	cellular organisms	Bacteria	FCB group	Bacteroidetes/Chlorobi group	Bacteroidetes	Bacteroidia	Bacteroidales	Tannerellaceae	Tannerella	Tannerella sp. oral taxon 808
W2C5Z7	W2C5Z7_9BACT	unreviewed	Alkyl hydroperoxide reductase	N425_03585	Tannerella sp. oral taxon BU063 isolate Cell 2	188	cellular organisms	Bacteria	FCB group	Bacteroidetes/Chlorobi group	Bacteroidetes	Bacteroidia	Bacteroidales	Tannerellaceae	Tannerella	Tannerella sp. oral taxon HOT-286	Tannerella sp. oral taxon BU063 isolate Cell 2
W2CBJ3	W2CBJ3_9BACT	unreviewed	Alkyl hydroperoxide reductase	T229_08730	Tannerella sp. oral taxon BU063 isolate Cell 5	188	cellular organisms	Bacteria	FCB group	Bacteroidetes/Chlorobi group	Bacteroidetes	Bacteroidia	Bacteroidales	Tannerellaceae	Tannerella	Tannerella sp. oral taxon HOT-286	Tannerella sp. oral taxon BU063 isolate Cell 5
W2CVB5	W2CVB5_9BACT	unreviewed	Alkyl hydroperoxide reductase	T231_04610	Tannerella sp. oral taxon BU063 isolate Cell 6/7/9	188	cellular organisms	Bacteria	FCB group	Bacteroidetes/Chlorobi group	Bacteroidetes	Bacteroidia	Bacteroidales	Tannerellaceae	Tannerella	Tannerella sp. oral taxon HOT-286	Tannerella sp. oral taxon BU063 isolate Cell 6/7/9
W2CZG0	W2CZG0_9BACT	unreviewed	Alkyl hydroperoxide reductase	T235_12820	Tannerella sp. oral taxon BU063 isolate Cell 8/11	188	cellular organisms	Bacteria	FCB group	Bacteroidetes/Chlorobi group	Bacteroidetes	Bacteroidia	Bacteroidales	Tannerellaceae	Tannerella	Tannerella sp. oral taxon HOT-286	Tannerella sp. oral taxon BU063 isolate Cell 8/11
D5W7X5	D5W7X5_BURSC	unreviewed	Alkyl hydroperoxide reductase/ Thiol specific antioxidant/ Mal allergen	BC1002_1444	Burkholderia sp. (strain CCGE1002)	182	cellular organisms	Bacteria	Proteobacteria	Betaproteobacteria	Burkholderiales	Burkholderiaceae	Burkholderia	Burkholderia sp. (strain CCGE1002)
B5WRN0	B5WRN0_9BURK	unreviewed	Alkyl hydroperoxide reductase/ Thiol specific antioxidant/ Mal allergen	BH160DRAFT_5733	Burkholderia sp. H160	182	cellular organisms	Bacteria	Proteobacteria	Betaproteobacteria	Burkholderiales	Burkholderiaceae	Burkholderia	Burkholderia sp. H160
A0A158DJR3	A0A158DJR3_9BURK	unreviewed	Alkyl hydroperoxide reductase	AWB77_05433	Caballeronia fortuita	182	cellular organisms	Bacteria	Proteobacteria	Betaproteobacteria	Burkholderiales	Burkholderiaceae	Caballeronia	Caballeronia fortuita
A0A0K9JWB5	A0A0K9JWB5_9BURK	unreviewed	Alkyl hydroperoxide reductase protein C	BHUM_02866	Candidatus Burkholderia humilis	182	cellular organisms	Bacteria	Proteobacteria	Betaproteobacteria	Burkholderiales	Burkholderiaceae	Burkholderia	Candidatus Burkholderia humilis
A0A171KX28	A0A171KX28_9BURK	unreviewed	Alkyl hydroperoxide reductase	AAV32_01645	Kerstersia gyiorum	179	cellular organisms	Bacteria	Proteobacteria	Betaproteobacteria	Burkholderiales	Alcaligenaceae	Kerstersia	Kerstersia gyiorum
C3X745	C3X745_OXAFO	unreviewed	Peroxiredoxin	OFAG_02092	Oxalobacter formigenes HOxBLS	188	cellular organisms	Bacteria	Proteobacteria	Betaproteobacteria	Burkholderiales	Oxalobacteraceae	Oxalobacter	Oxalobacter formigenes	Oxalobacter formigenes HOxBLS
C3XD30	C3XD30_OXAFO	unreviewed	Peroxiredoxin (EC 1.11.1.15)	ahpC OFBG_00067	Oxalobacter formigenes OXCC13	188	cellular organisms	Bacteria	Proteobacteria	Betaproteobacteria	Burkholderiales	Oxalobacteraceae	Oxalobacter	Oxalobacter formigenes	Oxalobacter formigenes OXCC13
A0A1A9N142	A0A1A9N142_9BURK	unreviewed	Alkyl hydroperoxide reductase	A6V37_35055	Paraburkholderia ginsengiterrae	182	cellular organisms	Bacteria	Proteobacteria	Betaproteobacteria	Burkholderiales	Burkholderiaceae	Paraburkholderia	Paraburkholderia ginsengiterrae
A0A1I9YF23	A0A1I9YF23_9BURK	unreviewed	Alkyl hydroperoxide reductase	BJG93_05625	Paraburkholderia sprentiae WSM5005	182	cellular organisms	Bacteria	Proteobacteria	Betaproteobacteria	Burkholderiales	Burkholderiaceae	Paraburkholderia	Paraburkholderia sprentiae	Paraburkholderia sprentiae WSM5005
A0A1X7J7W9	A0A1X7J7W9_9BURK	unreviewed	Peroxiredoxin (Alkyl hydroperoxide reductase subunit C)	SAMN06265784_102337	Paraburkholderia susongensis	182	cellular organisms	Bacteria	Proteobacteria	Betaproteobacteria	Burkholderiales	Burkholderiaceae	Paraburkholderia	Paraburkholderia susongensis
A0A1H1H6A3	A0A1H1H6A3_9BURK	unreviewed	Peroxiredoxin (Alkyl hydroperoxide reductase subunit C)	SAMN05445850_3299	Paraburkholderia tuberum	182	cellular organisms	Bacteria	Proteobacteria	Betaproteobacteria	Burkholderiales	Burkholderiaceae	Paraburkholderia	Paraburkholderia tuberum
F4GMJ1	F4GMJ1_PUSST	unreviewed	Alkyl hydroperoxide reductase	PT7_1745	Pusillimonas sp. (strain T7-7)	182	cellular organisms	Bacteria	Proteobacteria	Betaproteobacteria	Burkholderiales	Alcaligenaceae	Pusillimonas	Pusillimonas sp. (strain T7-7)
A0A0E9DRU6	A0A0E9DRU6_CHLTH	unreviewed	Putative alkyl hydroperoxide reductase (EC 1.11.1.15)	ahpC_1 ERS133246_00122	Chlamydia trachomatis	194	cellular organisms	Bacteria	PVC group	Chlamydiae	Chlamydiia	Chlamydiales	Chlamydiaceae	Chlamydia/Chlamydophila group	Chlamydia	Chlamydia trachomatis
A0A0E9E082	A0A0E9E082_CHLTH	unreviewed	Putative alkyl hydroperoxide reductase (EC 1.11.1.15)	ahpC_1 ERS095036_00242	Chlamydia trachomatis	187	cellular organisms	Bacteria	PVC group	Chlamydiae	Chlamydiia	Chlamydiales	Chlamydiaceae	Chlamydia/Chlamydophila group	Chlamydia	Chlamydia trachomatis
A0A0E9F5Q0	A0A0E9F5Q0_CHLTH	unreviewed	Thioredoxin peroxidase (EC 1.11.1.15)	ahpC_3 ERS095036_11172	Chlamydia trachomatis	188	cellular organisms	Bacteria	PVC group	Chlamydiae	Chlamydiia	Chlamydiales	Chlamydiaceae	Chlamydia/Chlamydophila group	Chlamydia	Chlamydia trachomatis
A0A0E9GAD8	A0A0E9GAD8_CHLTH	unreviewed	Putative alkyl hydroperoxide reductase (EC 1.11.1.15)	ahpC_1 ERS133248_03947	Chlamydia trachomatis	186	cellular organisms	Bacteria	PVC group	Chlamydiae	Chlamydiia	Chlamydiales	Chlamydiaceae	Chlamydia/Chlamydophila group	Chlamydia	Chlamydia trachomatis
A0A0U1CHR0	A0A0U1CHR0_CHLTH	unreviewed	Putative alkyl hydroperoxide reductase (EC 1.11.1.15)	ahpC ERS177788_01591	Chlamydia trachomatis	187	cellular organisms	Bacteria	PVC group	Chlamydiae	Chlamydiia	Chlamydiales	Chlamydiaceae	Chlamydia/Chlamydophila group	Chlamydia	Chlamydia trachomatis
A0A1D7XPA4	A0A1D7XPA4_9CLOT	unreviewed	Peroxiredoxin	ahpC BGI42_15580	Clostridium taeniosporum	187	cellular organisms	Bacteria	Terrabacteria group	Firmicutes	Clostridia	Clostridiales	Clostridiaceae	Clostridium	Clostridium taeniosporum
A0A1L5F3S7	A0A1L5F3S7_CLOKL	unreviewed	Peroxiredoxin	BS101_02230	Clostridium kluyveri	187	cellular organisms	Bacteria	Terrabacteria group	Firmicutes	Clostridia	Clostridiales	Clostridiaceae	Clostridium	Clostridium kluyveri
A5N536	A5N536_CLOK5	unreviewed	AhpC (EC 1.11.1.15)	ahpC CKL_0363	Clostridium kluyveri (strain ATCC 8527 / DSM 555 / NCIMB 10680)	187	cellular organisms	Bacteria	Terrabacteria group	Firmicutes	Clostridia	Clostridiales	Clostridiaceae	Clostridium	Clostridium kluyveri	Clostridium kluyveri (strain ATCC 8527 / DSM 555 / NCIMB 10680)
B9DYP0	B9DYP0_CLOK1	unreviewed	Uncharacterized protein	CKR_0314	Clostridium kluyveri (strain NBRC 12016)	187	cellular organisms	Bacteria	Terrabacteria group	Firmicutes	Clostridia	Clostridiales	Clostridiaceae	Clostridium	Clostridium kluyveri	Clostridium kluyveri (strain NBRC 12016)
J1H2Y1	J1H2Y1_9CLOT	unreviewed	Peroxiredoxin (EC 1.11.1.15)	ahpC HMPREF1141_2925	Clostridium sp. MSTE9	188	cellular organisms	Bacteria	Terrabacteria group	Firmicutes	Clostridia	Clostridiales	Clostridiaceae	Clostridium	Clostridium sp. MSTE9
C2L1E6	C2L1E6_9FIRM	unreviewed	Peroxiredoxin (EC 1.11.1.15)	ahpC HMPREF6123_2565	Oribacterium sinus F0268	187	cellular organisms	Bacteria	Terrabacteria group	Firmicutes	Clostridia	Clostridiales	Lachnospiraceae	Oribacterium	Oribacterium sinus	Oribacterium sinus F0268
G9WK26	G9WK26_9FIRM	unreviewed	Peroxiredoxin	HMPREF9625_00066	Oribacterium parvum ACB1	187	cellular organisms	Bacteria	Terrabacteria group	Firmicutes	Clostridia	Clostridiales	Lachnospiraceae	Oribacterium	Oribacterium parvum	Oribacterium parvum ACB1
G9WVF8	G9WVF8_9FIRM	unreviewed	Peroxiredoxin	HMPREF9624_00892	Oribacterium asaccharolyticum ACB7	187	cellular organisms	Bacteria	Terrabacteria group	Firmicutes	Clostridia	Clostridiales	Lachnospiraceae	Oribacterium	Oribacterium asaccharolyticum	Oribacterium asaccharolyticum ACB7
A0A135PAT9	A0A135PAT9_9ACTN	unreviewed	Peroxiredoxin	HMPREF3232_01081	Atopobium vaginae	194	cellular organisms	Bacteria	Terrabacteria group	Actinobacteria	Coriobacteriia	Coriobacteriales	Atopobiaceae	Atopobium	Atopobium vaginae
E1L1H2	E1L1H2_9ACTN	unreviewed	Peroxiredoxin (EC 1.11.1.15)	ahpC HMPREF9248_0908	Atopobium vaginae PB189-T1-4	194	cellular organisms	Bacteria	Terrabacteria group	Actinobacteria	Coriobacteriia	Coriobacteriales	Atopobiaceae	Atopobium	Atopobium vaginae	Atopobium vaginae PB189-T1-4
F1T6U3	F1T6U3_9ACTN	unreviewed	Peroxiredoxin (EC 1.11.1.15)	ahpC HMPREF0091_11179	Atopobium vaginae DSM 15829	194	cellular organisms	Bacteria	Terrabacteria group	Actinobacteria	Coriobacteriia	Coriobacteriales	Atopobiaceae	Atopobium	Atopobium vaginae	Atopobium vaginae DSM 15829
A0A209QZX6	A0A209QZX6_ECOLX	unreviewed	Peroxiredoxin	A8G17_34965	Escherichia coli	186	cellular organisms	Bacteria	Proteobacteria	Gammaproteobacteria	Enterobacterales	Enterobacteriaceae	Escherichia	Escherichia coli
A0A0S8F6S6	A0A0S8F6S6_9BACT	unreviewed	Uncharacterized protein	AMS21_12925	Gemmatimonas sp. SG8_38_2	203	cellular organisms	Bacteria	FCB group	Gemmatimonadetes	Gemmatimonadetes	Gemmatimonadales	Gemmatimonadaceae	Gemmatimonas	Gemmatimonas sp. SG8_38_2
A0A101IDY6	A0A101IDY6_9BACT	unreviewed	Putative alkyl hydroperoxide reductase	XE04_0241	Marinimicrobia bacterium 46_43	199	cellular organisms	Bacteria	FCB group	Candidatus Marinimicrobia	Marinimicrobia bacterium 46_43
A0A124FQ76	A0A124FQ76_9BACT	unreviewed	Putative alkyl hydroperoxide reductase	XD77_0668	Marinimicrobia bacterium 46_47	199	cellular organisms	Bacteria	FCB group	Candidatus Marinimicrobia	Marinimicrobia bacterium 46_47
U4KK07	U4KK07_ACHPJ	unreviewed	Peroxiredoxin (EC 1.11.1.15)	ahpC BN85403470	Acholeplasma palmae (strain ATCC 49389 / J233)	187	cellular organisms	Bacteria	Terrabacteria group	Tenericutes	Mollicutes	Acholeplasmatales	Acholeplasmataceae	Acholeplasma	Acholeplasma palmae	Acholeplasma palmae (strain ATCC 49389 / J233)
F7NDQ7	F7NDQ7_9FIRM	unreviewed	Peroxiredoxin	ALO_00820	Acetonema longum DSM 6540	190	cellular organisms	Bacteria	Terrabacteria group	Firmicutes	Negativicutes	Selenomonadales	Sporomusaceae	Acetonema	Acetonema longum	Acetonema longum DSM 6540
A0A0C7DUC8	A0A0C7DUC8_9GAMM	unreviewed	Alkyl hydroperoxide reductase subunit C (EC 1.11.1.15) (EC 1.11.1.16)	ahpC PLF_071	Candidatus Portiera aleyrodidarum	183	cellular organisms	Bacteria	Proteobacteria	Gammaproteobacteria	Oceanospirillales	Halomonadaceae	Zymobacter group	whitefly endosymbionts	Candidatus Portiera	Candidatus Portiera aleyrodidarum
A0A249E0D5	A0A249E0D5_9GAMM	unreviewed	Peroxiredoxin	BA172_01020	Candidatus Portiera aleyrodidarum MED (Bemisia tabaci)	187	cellular organisms	Bacteria	Proteobacteria	Gammaproteobacteria	Oceanospirillales	Halomonadaceae	Zymobacter group	whitefly endosymbionts	Candidatus Portiera	Candidatus Portiera aleyrodidarum	Candidatus Portiera aleyrodidarum MED (Bemisia tabaci)
A0A2H0NC76	A0A2H0NC76_9BACT	unreviewed	Peroxiredoxin (EC 1.11.1.15)	COV55_03080	Candidatus Komeilibacteria bacterium CG11_big_fil_rev_8_21_14_0_20_36_20	222	cellular organisms	Bacteria	unclassified Bacteria	Bacteria candidate phyla	Patescibacteria group	Parcubacteria group	Candidatus Komeilibacteria	Candidatus Komeilibacteria bacterium CG11_big_fil_rev_8_21_14_0_20_36_20
A0A1G2CJB0	A0A1G2CJB0_9BACT	unreviewed	Peroxiredoxin	A3B13_01850	Candidatus Liptonbacteria bacterium RIFCSPLOWO2_01_FULL_45_15	193	cellular organisms	Bacteria	unclassified Bacteria	Bacteria candidate phyla	Patescibacteria group	Parcubacteria group	Candidatus Liptonbacteria	Candidatus Liptonbacteria bacterium RIFCSPLOWO2_01_FULL_45_15
A0A2H0RGQ3	A0A2H0RGQ3_9BACT	unreviewed	Peroxiredoxin (EC 1.11.1.15)	COV09_00065	Candidatus Vogelbacteria bacterium CG10_big_fil_rev_8_21_14_0_10_50_13	190	cellular organisms	Bacteria	unclassified Bacteria	Bacteria candidate phyla	Patescibacteria group	Parcubacteria group	Candidatus Vogelbacteria	Candidatus Vogelbacteria bacterium CG10_big_fil_rev_8_21_14_0_10_50_13
A0A101HTL5	A0A101HTL5_9BACT	unreviewed	Phage head morphogenesis protein, SPP1 gp7 family	XD98_0482	Microgenomates bacterium 39_6	363	cellular organisms	Bacteria	unclassified Bacteria	Bacteria candidate phyla	Patescibacteria group	Microgenomates group	Candidatus Microgenomates	unclassified Microgenomates	Microgenomates bacterium 39_6
A3ZL21	A3ZL21_9PLAN	unreviewed	2-cys peroxiredoxin	DSM3645_08652	Blastopirellula marina DSM 3645	491	cellular organisms	Bacteria	PVC group	Planctomycetes	Planctomycetia	Planctomycetales	Planctomycetaceae	Blastopirellula	Blastopirellula marina	Blastopirellula marina DSM 3645
A0A2E7K665	A0A2E7K665_9PLAN	unreviewed	Bifunctional peroxiredoxin/serine/threonine-protein kinase	CME32_03195	Gimesia sp.	495	cellular organisms	Bacteria	PVC group	Planctomycetes	Planctomycetia	Planctomycetales	Planctomycetaceae	Gimesia	Gimesia sp.
A6CA81	A6CA81_9PLAN	unreviewed	2-cys peroxiredoxin	PM8797T_26930	Gimesia maris DSM 8797	497	cellular organisms	Bacteria	PVC group	Planctomycetes	Planctomycetia	Planctomycetales	Planctomycetaceae	Gimesia	Gimesia maris	Gimesia maris DSM 8797
A0A1U7CVF4	A0A1U7CVF4_9BACT	unreviewed	Serine/threonine-protein kinase PknB (EC 2.7.11.1)	pknB_21 BSF38_04457	Paludisphaera borealis	462	cellular organisms	Bacteria	PVC group	Planctomycetes	Planctomycetia	Planctomycetales	Isosphaeraceae	Paludisphaera	Paludisphaera borealis
A0A1I3RKM0	A0A1I3RKM0_9PLAN	unreviewed	Alkyl hydroperoxide reductase subunit AhpC (Peroxiredoxin)	SAMN05421753_12145	Planctomicrobium piriforme	491	cellular organisms	Bacteria	PVC group	Planctomycetes	Planctomycetia	Planctomycetales	Planctomycetaceae	Planctomicrobium	Planctomicrobium piriforme
A0A142YKH4	A0A142YKH4_9PLAN	unreviewed	Serine/threonine-protein kinase StkP (EC 2.7.11.1)	stkP_5 VT85_19520	Planctomyces sp. SH-PL62	462	cellular organisms	Bacteria	PVC group	Planctomycetes	Planctomycetia	Planctomycetales	Planctomycetaceae	Planctomyces	Planctomyces sp. SH-PL62
A0A1U7GHQ8	A0A1U7GHQ8_9BACT	unreviewed	Uncharacterized protein	BGO49_26580	Planctomycetales bacterium 71-10	463	cellular organisms	Bacteria	PVC group	Planctomycetes	Planctomycetia	Planctomycetales	unclassified Planctomycetales	unclassified Planctomycetales (miscellaneous)	Planctomycetales bacterium 71-10
V5WLF5	V5WLF5_9SPIO	unreviewed	Alkyl hydroperoxide reductase protein C	L21SP2_3374	Salinispira pacifica	188	cellular organisms	Bacteria	Spirochaetes	Spirochaetia	Spirochaetales	Spirochaetaceae	Salinispira	Salinispira pacifica
A0A1V5HTJ5	A0A1V5HTJ5_9SPIR	unreviewed	Alkyl hydroperoxide reductase subunit C (EC 1.11.1.15)	ahpC BWY96_02992	Spirochaetes bacterium ADurb.BinA120	215	cellular organisms	Bacteria	Spirochaetes	unclassified Spirochaetes	Spirochaetes bacterium ADurb.BinA120
A0A073ISN8	A0A073ISN8_9BACT	unreviewed	Alkyl hydroperoxide reductase (EC 1.11.1.15)	EH55_03165	Synergistes jonesii	187	cellular organisms	Bacteria	Synergistetes	Synergistia	Synergistales	Synergistaceae	Synergistes	Synergistes jonesii
H3NPJ9	H3NPJ9_9FIRM	unreviewed	Alkyl hydroperoxide reductase subunit C	HMPREF9709_01271	Helcococcus kunzii ATCC 51366	188	cellular organisms	Bacteria	Terrabacteria group	Firmicutes	Tissierellia	Tissierellales	Peptoniphilaceae	Helcococcus	Helcococcus kunzii	Helcococcus kunzii ATCC 51366
A0A2N6S1K9	A0A2N6S1K9_9FIRM	unreviewed	Peroxiredoxin	ahpC CJ214_06300	Peptoniphilus lacrimalis	187	cellular organisms	Bacteria	Terrabacteria group	Firmicutes	Tissierellia	Tissierellales	Peptoniphilaceae	Peptoniphilus	Peptoniphilus lacrimalis
A0A2N6SK02	A0A2N6SK02_9FIRM	unreviewed	Peroxiredoxin	ahpC CJ213_04810	Peptoniphilus lacrimalis	187	cellular organisms	Bacteria	Terrabacteria group	Firmicutes	Tissierellia	Tissierellales	Peptoniphilaceae	Peptoniphilus	Peptoniphilus lacrimalis
A0A074VLH1	A0A074VLH1_9PEZI	unreviewed	Thioredoxin-like protein (Fragment)	M437DRAFT_15511	Aureobasidium melanogenum CBS 110374	183	cellular organisms	Eukaryota	Opisthokonta	Fungi	Dikarya	Ascomycota	saccharomyceta	Pezizomycotina	leotiomyceta	dothideomyceta	Dothideomycetes	Dothideomycetidae	Dothideales	Saccotheciaceae	Aureobasidium	Aureobasidium melanogenum	Aureobasidium melanogenum CBS 110374
A0A074WX68	A0A074WX68_9PEZI	unreviewed	Thioredoxin-like protein	M436DRAFT_71791	Aureobasidium namibiae CBS 147.97	203	cellular organisms	Eukaryota	Opisthokonta	Fungi	Dikarya	Ascomycota	saccharomyceta	Pezizomycotina	leotiomyceta	dothideomyceta	Dothideomycetes	Dothideomycetidae	Dothideales	Saccotheciaceae	Aureobasidium	Aureobasidium namibiae	Aureobasidium namibiae CBS 147.97
A0A074XNY5	A0A074XNY5_AURPU	unreviewed	Thioredoxin-like protein (Fragment)	M438DRAFT_268347	Aureobasidium pullulans EXF-150	277	cellular organisms	Eukaryota	Opisthokonta	Fungi	Dikarya	Ascomycota	saccharomyceta	Pezizomycotina	leotiomyceta	dothideomyceta	Dothideomycetes	Dothideomycetidae	Dothideales	Saccotheciaceae	Aureobasidium	Aureobasidium pullulans (Black yeast) (Pullularia pullulans)	Aureobasidium pullulans EXF-150
A0A074Y8E2	A0A074Y8E2_9PEZI	unreviewed	Uncharacterized protein	AUEXF2481DRAFT_66877	Aureobasidium subglaciale EXF-2481	272	cellular organisms	Eukaryota	Opisthokonta	Fungi	Dikarya	Ascomycota	saccharomyceta	Pezizomycotina	leotiomyceta	dothideomyceta	Dothideomycetes	Dothideomycetidae	Dothideales	Saccotheciaceae	Aureobasidium	Aureobasidium subglaciale	Aureobasidium subglaciale EXF-2481
A0A163C7Z8	A0A163C7Z8_DIDRA	unreviewed	Peroxiredoxin	ST47_g6619	Didymella rabiei (Chickpea ascochyta blight fungus) (Mycosphaerella rabiei)	495	cellular organisms	Eukaryota	Opisthokonta	Fungi	Dikarya	Ascomycota	saccharomyceta	Pezizomycotina	leotiomyceta	dothideomyceta	Dothideomycetes	Pleosporomycetidae	Pleosporales	Pleosporineae	Didymellaceae	Ascochyta	Didymella rabiei (Chickpea ascochyta blight fungus) (Mycosphaerella rabiei)
A0A177BWJ8	A0A177BWJ8_9PLEO	unreviewed	Thioredoxin-like protein	CC84DRAFT_1157257	Paraphaeosphaeria sporulosa	538	cellular organisms	Eukaryota	Opisthokonta	Fungi	Dikarya	Ascomycota	saccharomyceta	Pezizomycotina	leotiomyceta	dothideomyceta	Dothideomycetes	Pleosporomycetidae	Pleosporales	Massarineae	Didymosphaeriaceae	Paraphaeosphaeria	Paraphaeosphaeria sporulosa
A0A178AKQ0	A0A178AKQ0_9PLEO	unreviewed	Peroxiredoxin TSA1 (Fragment)	IQ06DRAFT_206287	Stagonospora sp. SRC1lsM3a	214	cellular organisms	Eukaryota	Opisthokonta	Fungi	Dikarya	Ascomycota	saccharomyceta	Pezizomycotina	leotiomyceta	dothideomyceta	Dothideomycetes	Pleosporomycetidae	Pleosporales	Massarineae	Massarinaceae	Stagonospora	Stagonospora sp. SRC1lsM3a
A0A178DY44	A0A178DY44_9PLEO	unreviewed	Peroxiredoxin TSA1 (Fragment)	IQ07DRAFT_490952	Pyrenochaeta sp. DS3sAY3a	214	cellular organisms	Eukaryota	Opisthokonta	Fungi	Dikarya	Ascomycota	saccharomyceta	Pezizomycotina	leotiomyceta	dothideomyceta	Dothideomycetes	Pleosporomycetidae	Pleosporales	Pleosporineae	Cucurbitariaceae	Pyrenochaeta	Pyrenochaeta sp. DS3sAY3a
A0A1A7MRL8	A0A1A7MRL8_AURPU	unreviewed	Na+/H+ antiporter	AUREO_005160	Aureobasidium pullulans (Black yeast) (Pullularia pullulans)	272	cellular organisms	Eukaryota	Opisthokonta	Fungi	Dikarya	Ascomycota	saccharomyceta	Pezizomycotina	leotiomyceta	dothideomyceta	Dothideomycetes	Dothideomycetidae	Dothideales	Saccotheciaceae	Aureobasidium	Aureobasidium pullulans (Black yeast) (Pullularia pullulans)
A0A1Y2LXQ8	A0A1Y2LXQ8_EPING	unreviewed	Uncharacterized protein	B5807_07729	Epicoccum nigrum (Soil fungus) (Epicoccum purpurascens)	399	cellular organisms	Eukaryota	Opisthokonta	Fungi	Dikarya	Ascomycota	saccharomyceta	Pezizomycotina	leotiomyceta	dothideomyceta	Dothideomycetes	Pleosporomycetidae	Pleosporales	Pleosporineae	Didymellaceae	Epicoccum	Epicoccum nigrum (Soil fungus) (Epicoccum purpurascens)
B2WHF0	B2WHF0_PYRTR	unreviewed	Peroxiredoxin TSA1	PTRG_09409	Pyrenophora tritici-repentis (strain Pt-1C-BFP) (Wheat tan spot fungus) (Drechslera tritici-repentis)	222	cellular organisms	Eukaryota	Opisthokonta	Fungi	Dikarya	Ascomycota	saccharomyceta	Pezizomycotina	leotiomyceta	dothideomyceta	Dothideomycetes	Pleosporomycetidae	Pleosporales	Pleosporineae	Pleosporaceae	Pyrenophora	Pyrenophora tritici-repentis	Pyrenophora tritici-repentis (strain Pt-1C-BFP) (Wheat tan spot fungus) (Drechslera tritici-repentis)
E3RLF1	E3RLF1_PYRTT	unreviewed	Uncharacterized protein	PTT_09191	Pyrenophora teres f. teres (strain 0-1) (Barley net blotch fungus) (Drechslera teres f. teres)	483	cellular organisms	Eukaryota	Opisthokonta	Fungi	Dikarya	Ascomycota	saccharomyceta	Pezizomycotina	leotiomyceta	dothideomyceta	Dothideomycetes	Pleosporomycetidae	Pleosporales	Pleosporineae	Pleosporaceae	Pyrenophora	Pyrenophora teres	Pyrenophora teres f. teres	Pyrenophora teres f. teres (strain 0-1) (Barley net blotch fungus) (Drechslera teres f. teres)
Q0U333	Q0U333_PHANO	unreviewed	Uncharacterized protein	SNOG_13831	Phaeosphaeria nodorum (strain SN15 / ATCC MYA-4574 / FGSC 10173) (Glume blotch fungus) (Parastagonospora nodorum)	363	cellular organisms	Eukaryota	Opisthokonta	Fungi	Dikarya	Ascomycota	saccharomyceta	Pezizomycotina	leotiomyceta	dothideomyceta	Dothideomycetes	Pleosporomycetidae	Pleosporales	Pleosporineae	Phaeosphaeriaceae	Parastagonospora	Phaeosphaeria nodorum (Glume blotch fungus) (Parastagonospora nodorum)	Phaeosphaeria nodorum (strain SN15 / ATCC MYA-4574 / FGSC 10173) (Glume blotch fungus) (Parastagonospora nodorum)
R7Z2N3	R7Z2N3_CONA1	unreviewed	Uncharacterized protein	W97_07660	Coniosporium apollinis (strain CBS 100218) (Rock-inhabiting black yeast)	360	cellular organisms	Eukaryota	Opisthokonta	Fungi	Dikarya	Ascomycota	saccharomyceta	Pezizomycotina	leotiomyceta	dothideomyceta	Dothideomycetes	Dothideomycetes incertae sedis	Coniosporium	Coniosporium apollinis	Coniosporium apollinis (strain CBS 100218) (Rock-inhabiting black yeast)
A0A0L8RPA4	A0A0L8RPA4_SACEU	unreviewed	TSA2-like protein	DI49_0620	Saccharomyces eubayanus (Yeast)	196	cellular organisms	Eukaryota	Opisthokonta	Fungi	Dikarya	Ascomycota	saccharomyceta	Saccharomycotina (true yeasts)	Saccharomycetes	Saccharomycetales (budding yeasts)	Saccharomycetaceae	Saccharomyces	Saccharomyces eubayanus (Yeast)
A0A0L8VTX2	A0A0L8VTX2_9SACH	unreviewed	TSA2p Stress inducible cytoplasmic thioredoxin peroxidase	KO01_01221	Saccharomyces sp. 'boulardii'	196	cellular organisms	Eukaryota	Opisthokonta	Fungi	Dikarya	Ascomycota	saccharomyceta	Saccharomycotina (true yeasts)	Saccharomycetes	Saccharomycetales (budding yeasts)	Saccharomycetaceae	Saccharomyces	Saccharomyces sp. 'boulardii'
A0A1X7R5P6	A0A1X7R5P6_9SACH	unreviewed	Similar to Saccharomyces cerevisiae YDR453C TSA2 Stress inducible cytoplasmic thioredoxin peroxidase	KASA_0M04334G	Kazachstania saulgeensis	199	cellular organisms	Eukaryota	Opisthokonta	Fungi	Dikarya	Ascomycota	saccharomyceta	Saccharomycotina (true yeasts)	Saccharomycetes	Saccharomycetales (budding yeasts)	Saccharomycetaceae	Kazachstania	Kazachstania saulgeensis
A6ZZ44	A6ZZ44_YEAS7	unreviewed	CTPxII	TSA2 SCY_1333	Saccharomyces cerevisiae (strain YJM789) (Baker's yeast)	196	cellular organisms	Eukaryota	Opisthokonta	Fungi	Dikarya	Ascomycota	saccharomyceta	Saccharomycotina (true yeasts)	Saccharomycetes	Saccharomycetales (budding yeasts)	Saccharomycetaceae	Saccharomyces	Saccharomyces cerevisiae (Baker's yeast)	Saccharomyces cerevisiae (strain YJM789) (Baker's yeast)
B3LFL0	B3LFL0_YEAS1	unreviewed	Peroxiredoxin TSA2	SCRG_00086	Saccharomyces cerevisiae (strain RM11-1a) (Baker's yeast)	196	cellular organisms	Eukaryota	Opisthokonta	Fungi	Dikarya	Ascomycota	saccharomyceta	Saccharomycotina (true yeasts)	Saccharomycetes	Saccharomycetales (budding yeasts)	Saccharomycetaceae	Saccharomyces	Saccharomyces cerevisiae (Baker's yeast)	Saccharomyces cerevisiae (strain RM11-1a) (Baker's yeast)
B5VGY3	B5VGY3_YEAS6	unreviewed	YDR453Cp-like protein	AWRI1631_46700	Saccharomyces cerevisiae (strain AWRI1631) (Baker's yeast)	196	cellular organisms	Eukaryota	Opisthokonta	Fungi	Dikarya	Ascomycota	saccharomyceta	Saccharomycotina (true yeasts)	Saccharomycetes	Saccharomycetales (budding yeasts)	Saccharomycetaceae	Saccharomyces	Saccharomyces cerevisiae (Baker's yeast)	Saccharomyces cerevisiae (strain AWRI1631) (Baker's yeast)
C7GKP5	C7GKP5_YEAS2	unreviewed	Tsa2p	TSA2 C1Q_00791	Saccharomyces cerevisiae (strain JAY291) (Baker's yeast)	196	cellular organisms	Eukaryota	Opisthokonta	Fungi	Dikarya	Ascomycota	saccharomyceta	Saccharomycotina (true yeasts)	Saccharomycetes	Saccharomycetales (budding yeasts)	Saccharomycetaceae	Saccharomyces	Saccharomyces cerevisiae (Baker's yeast)	Saccharomyces cerevisiae (strain JAY291) (Baker's yeast)
C8Z611	C8Z611_YEAS8	unreviewed	Tsa2p	EC1118_1D0_7624g	Saccharomyces cerevisiae (strain Lalvin EC1118 / Prise de mousse) (Baker's yeast)	196	cellular organisms	Eukaryota	Opisthokonta	Fungi	Dikarya	Ascomycota	saccharomyceta	Saccharomycotina (true yeasts)	Saccharomycetes	Saccharomycetales (budding yeasts)	Saccharomycetaceae	Saccharomyces	Saccharomyces cerevisiae (Baker's yeast)	Saccharomyces cerevisiae (strain Lalvin EC1118 / Prise de mousse) (Baker's yeast)
E7KBC8	E7KBC8_YEASA	unreviewed	Tsa2p	AWRI796_1145	Saccharomyces cerevisiae (strain AWRI796) (Baker's yeast)	196	cellular organisms	Eukaryota	Opisthokonta	Fungi	Dikarya	Ascomycota	saccharomyceta	Saccharomycotina (true yeasts)	Saccharomycetes	Saccharomycetales (budding yeasts)	Saccharomycetaceae	Saccharomyces	Saccharomyces cerevisiae (Baker's yeast)	Saccharomyces cerevisiae (strain AWRI796) (Baker's yeast)
E7KM76	E7KM76_YEASL	unreviewed	Tsa2p	QA23_1137	Saccharomyces cerevisiae (strain Lalvin QA23) (Baker's yeast)	196	cellular organisms	Eukaryota	Opisthokonta	Fungi	Dikarya	Ascomycota	saccharomyceta	Saccharomycotina (true yeasts)	Saccharomycetes	Saccharomycetales (budding yeasts)	Saccharomycetaceae	Saccharomyces	Saccharomyces cerevisiae (Baker's yeast)	Saccharomyces cerevisiae (strain Lalvin QA23) (Baker's yeast)
E7LTA1	E7LTA1_YEASV	unreviewed	Tsa2p	VIN13_1136	Saccharomyces cerevisiae (strain VIN 13) (Baker's yeast)	196	cellular organisms	Eukaryota	Opisthokonta	Fungi	Dikarya	Ascomycota	saccharomyceta	Saccharomycotina (true yeasts)	Saccharomycetes	Saccharomycetales (budding yeasts)	Saccharomycetaceae	Saccharomyces	Saccharomyces cerevisiae (Baker's yeast)	Saccharomyces cerevisiae (strain VIN 13) (Baker's yeast)
E7NGA7	E7NGA7_YEASO	unreviewed	Tsa2p	FOSTERSO_0968	Saccharomyces cerevisiae (strain FostersO) (Baker's yeast)	196	cellular organisms	Eukaryota	Opisthokonta	Fungi	Dikarya	Ascomycota	saccharomyceta	Saccharomycotina (true yeasts)	Saccharomycetes	Saccharomycetales (budding yeasts)	Saccharomycetaceae	Saccharomyces	Saccharomyces cerevisiae (Baker's yeast)	Saccharomyces cerevisiae (strain FostersO) (Baker's yeast)
E7Q2P8	E7Q2P8_YEASB	unreviewed	Tsa2p	FOSTERSB_1124	Saccharomyces cerevisiae (strain FostersB) (Baker's yeast)	196	cellular organisms	Eukaryota	Opisthokonta	Fungi	Dikarya	Ascomycota	saccharomyceta	Saccharomycotina (true yeasts)	Saccharomycetes	Saccharomycetales (budding yeasts)	Saccharomycetaceae	Saccharomyces	Saccharomyces cerevisiae (Baker's yeast)	Saccharomyces cerevisiae (strain FostersB) (Baker's yeast)
E7QDK5	E7QDK5_YEASZ	unreviewed	Tsa2p	VL3_1141	Saccharomyces cerevisiae (strain Zymaflore VL3) (Baker's yeast)	196	cellular organisms	Eukaryota	Opisthokonta	Fungi	Dikarya	Ascomycota	saccharomyceta	Saccharomycotina (true yeasts)	Saccharomycetes	Saccharomycetales (budding yeasts)	Saccharomycetaceae	Saccharomyces	Saccharomyces cerevisiae (Baker's yeast)	Saccharomyces cerevisiae (strain Zymaflore VL3) (Baker's yeast)
G0VGJ6	G0VGJ6_NAUCC	unreviewed	Uncharacterized protein	NCAS0F01330 NCAS_0F01330	Naumovozyma castellii (strain ATCC 76901 / CBS 4309 / NBRC 1992 / NRRL Y-12630) (Yeast) (Saccharomyces castellii)	197	cellular organisms	Eukaryota	Opisthokonta	Fungi	Dikarya	Ascomycota	saccharomyceta	Saccharomycotina (true yeasts)	Saccharomycetes	Saccharomycetales (budding yeasts)	Saccharomycetaceae	Naumovozyma	Naumovozyma castellii (Yeast) (Saccharomyces castellii)	Naumovozyma castellii (strain ATCC 76901 / CBS 4309 / NBRC 1992 / NRRL Y-12630) (Yeast) (Saccharomyces castellii)
G0WEZ7	G0WEZ7_NAUDC	unreviewed	Uncharacterized protein	NDAI0H01840 NDAI_0H01840	Naumovozyma dairenensis (strain ATCC 10597 / BCRC 20456 / CBS 421 / NBRC 0211 / NRRL Y-12639) (Saccharomyces dairenensis)	196	cellular organisms	Eukaryota	Opisthokonta	Fungi	Dikarya	Ascomycota	saccharomyceta	Saccharomycotina (true yeasts)	Saccharomycetes	Saccharomycetales (budding yeasts)	Saccharomycetaceae	Naumovozyma	Naumovozyma dairenensis	Naumovozyma dairenensis (strain ATCC 10597 / BCRC 20456 / CBS 421 / NBRC 0211 / NRRL Y-12639) (Saccharomyces dairenensis)
G2WBI4	G2WBI4_YEASK	unreviewed	K7_Tsa2p	K7_TSA2 SYK7_016761	Saccharomyces cerevisiae (strain Kyokai no. 7 / NBRC 101557) (Baker's yeast)	196	cellular organisms	Eukaryota	Opisthokonta	Fungi	Dikarya	Ascomycota	saccharomyceta	Saccharomycotina (true yeasts)	Saccharomycetes	Saccharomycetales (budding yeasts)	Saccharomycetaceae	Saccharomyces	Saccharomyces cerevisiae (Baker's yeast)	Saccharomyces cerevisiae (strain Kyokai no. 7 / NBRC 101557) (Baker's yeast)
H0GEP7	H0GEP7_SACCK	unreviewed	Tsa2p	VIN7_1134	Saccharomyces cerevisiae x Saccharomyces kudriavzevii (strain VIN7) (Yeast)	196	cellular organisms	Eukaryota	Opisthokonta	Fungi	Dikarya	Ascomycota	saccharomyceta	Saccharomycotina (true yeasts)	Saccharomycetes	Saccharomycetales (budding yeasts)	Saccharomycetaceae	Saccharomyces	Saccharomyces cerevisiae x Saccharomyces kudriavzevii	Saccharomyces cerevisiae x Saccharomyces kudriavzevii (strain VIN7) (Yeast)
H0GTE8	H0GTE8_SACCK	unreviewed	Tsa2p	VIN7_6519	Saccharomyces cerevisiae x Saccharomyces kudriavzevii (strain VIN7) (Yeast)	196	cellular organisms	Eukaryota	Opisthokonta	Fungi	Dikarya	Ascomycota	saccharomyceta	Saccharomycotina (true yeasts)	Saccharomycetes	Saccharomycetales (budding yeasts)	Saccharomycetaceae	Saccharomyces	Saccharomyces cerevisiae x Saccharomyces kudriavzevii	Saccharomyces cerevisiae x Saccharomyces kudriavzevii (strain VIN7) (Yeast)
J5RKD9	J5RKD9_SACK1	unreviewed	TSA2-like protein	YDR453C SKUD_154302	Saccharomyces kudriavzevii (strain ATCC MYA-4449 / AS 2.2408 / CBS 8840 / NBRC 1802 / NCYC 2889) (Yeast)	196	cellular organisms	Eukaryota	Opisthokonta	Fungi	Dikarya	Ascomycota	saccharomyceta	Saccharomycotina (true yeasts)	Saccharomycetes	Saccharomycetales (budding yeasts)	Saccharomycetaceae	Saccharomyces	Saccharomyces kudriavzevii (Yeast)	Saccharomyces kudriavzevii (strain ATCC MYA-4449 / AS 2.2408 / CBS 8840 / NBRC 1802 / NCYC 2889) (Yeast)
J8LJE2	J8LJE2_SACAR	unreviewed	Tsa2p	SU7_2765	Saccharomyces arboricola (strain H-6 / AS 2.3317 / CBS 10644) (Yeast)	196	cellular organisms	Eukaryota	Opisthokonta	Fungi	Dikarya	Ascomycota	saccharomyceta	Saccharomycotina (true yeasts)	Saccharomycetes	Saccharomycetales (budding yeasts)	Saccharomycetaceae	Saccharomyces	Saccharomyces arboricola	Saccharomyces arboricola (strain H-6 / AS 2.3317 / CBS 10644) (Yeast)
N1P7J0	N1P7J0_YEASC	unreviewed	Tsa2p	CENPK1137D_4279	Saccharomyces cerevisiae (strain CEN.PK113-7D) (Baker's yeast)	196	cellular organisms	Eukaryota	Opisthokonta	Fungi	Dikarya	Ascomycota	saccharomyceta	Saccharomycotina (true yeasts)	Saccharomycetes	Saccharomycetales (budding yeasts)	Saccharomycetaceae	Saccharomyces	Saccharomyces cerevisiae (Baker's yeast)	Saccharomyces cerevisiae (strain CEN.PK113-7D) (Baker's yeast)
Q5W9B5	Q5W9B5_9EUKA	unreviewed	Peroxiredoxin	prx	Entamoeba moshkovskii	217	cellular organisms	Eukaryota	Amoebozoa	Archamoebae	Entamoebidae	Entamoeba	Entamoeba moshkovskii
A0A146UFS3	A0A146UFS3_FUNHE	unreviewed	Peroxiredoxin-2		Fundulus heteroclitus (Killifish) (Mummichog)	268	cellular organisms	Eukaryota	Opisthokonta	Metazoa	Eumetazoa	Bilateria	Deuterostomia	Chordata	Craniata	Vertebrata	Gnathostomata (jawed vertebrates)	Teleostomi	Euteleostomi	Actinopterygii	Actinopteri	Neopterygii	Teleostei	Osteoglossocephalai	Clupeocephala	Euteleosteomorpha	Neoteleostei	Eurypterygia	Ctenosquamata	Acanthomorphata	Euacanthomorphacea	Percomorphaceae	Ovalentaria	Atherinomorphae	Cyprinodontiformes	Cyprinodontoidei	Fundulidae (topminnows)	Fundulus	Fundulus heteroclitus (Killifish) (Mummichog)
A0A146UFU5	A0A146UFU5_FUNHE	unreviewed	Peroxiredoxin-2		Fundulus heteroclitus (Killifish) (Mummichog)	243	cellular organisms	Eukaryota	Opisthokonta	Metazoa	Eumetazoa	Bilateria	Deuterostomia	Chordata	Craniata	Vertebrata	Gnathostomata (jawed vertebrates)	Teleostomi	Euteleostomi	Actinopterygii	Actinopteri	Neopterygii	Teleostei	Osteoglossocephalai	Clupeocephala	Euteleosteomorpha	Neoteleostei	Eurypterygia	Ctenosquamata	Acanthomorphata	Euacanthomorphacea	Percomorphaceae	Ovalentaria	Atherinomorphae	Cyprinodontiformes	Cyprinodontoidei	Fundulidae (topminnows)	Fundulus	Fundulus heteroclitus (Killifish) (Mummichog)
A0A146UG80	A0A146UG80_FUNHE	unreviewed	Peroxiredoxin-2 (Fragment)		Fundulus heteroclitus (Killifish) (Mummichog)	253	cellular organisms	Eukaryota	Opisthokonta	Metazoa	Eumetazoa	Bilateria	Deuterostomia	Chordata	Craniata	Vertebrata	Gnathostomata (jawed vertebrates)	Teleostomi	Euteleostomi	Actinopterygii	Actinopteri	Neopterygii	Teleostei	Osteoglossocephalai	Clupeocephala	Euteleosteomorpha	Neoteleostei	Eurypterygia	Ctenosquamata	Acanthomorphata	Euacanthomorphacea	Percomorphaceae	Ovalentaria	Atherinomorphae	Cyprinodontiformes	Cyprinodontoidei	Fundulidae (topminnows)	Fundulus	Fundulus heteroclitus (Killifish) (Mummichog)
A0A146UGD4	A0A146UGD4_FUNHE	unreviewed	Peroxiredoxin-2		Fundulus heteroclitus (Killifish) (Mummichog)	244	cellular organisms	Eukaryota	Opisthokonta	Metazoa	Eumetazoa	Bilateria	Deuterostomia	Chordata	Craniata	Vertebrata	Gnathostomata (jawed vertebrates)	Teleostomi	Euteleostomi	Actinopterygii	Actinopteri	Neopterygii	Teleostei	Osteoglossocephalai	Clupeocephala	Euteleosteomorpha	Neoteleostei	Eurypterygia	Ctenosquamata	Acanthomorphata	Euacanthomorphacea	Percomorphaceae	Ovalentaria	Atherinomorphae	Cyprinodontiformes	Cyprinodontoidei	Fundulidae (topminnows)	Fundulus	Fundulus heteroclitus (Killifish) (Mummichog)
A0A146UHC2	A0A146UHC2_FUNHE	unreviewed	Peroxiredoxin-2		Fundulus heteroclitus (Killifish) (Mummichog)	160	cellular organisms	Eukaryota	Opisthokonta	Metazoa	Eumetazoa	Bilateria	Deuterostomia	Chordata	Craniata	Vertebrata	Gnathostomata (jawed vertebrates)	Teleostomi	Euteleostomi	Actinopterygii	Actinopteri	Neopterygii	Teleostei	Osteoglossocephalai	Clupeocephala	Euteleosteomorpha	Neoteleostei	Eurypterygia	Ctenosquamata	Acanthomorphata	Euacanthomorphacea	Percomorphaceae	Ovalentaria	Atherinomorphae	Cyprinodontiformes	Cyprinodontoidei	Fundulidae (topminnows)	Fundulus	Fundulus heteroclitus (Killifish) (Mummichog)
A0A146ZE20	A0A146ZE20_FUNHE	unreviewed	Peroxiredoxin-2		Fundulus heteroclitus (Killifish) (Mummichog)	201	cellular organisms	Eukaryota	Opisthokonta	Metazoa	Eumetazoa	Bilateria	Deuterostomia	Chordata	Craniata	Vertebrata	Gnathostomata (jawed vertebrates)	Teleostomi	Euteleostomi	Actinopterygii	Actinopteri	Neopterygii	Teleostei	Osteoglossocephalai	Clupeocephala	Euteleosteomorpha	Neoteleostei	Eurypterygia	Ctenosquamata	Acanthomorphata	Euacanthomorphacea	Percomorphaceae	Ovalentaria	Atherinomorphae	Cyprinodontiformes	Cyprinodontoidei	Fundulidae (topminnows)	Fundulus	Fundulus heteroclitus (Killifish) (Mummichog)
K4FTP4	K4FTP4_CALMI	unreviewed	Peroxiredoxin-1		Callorhinchus milii (Ghost shark)	199	cellular organisms	Eukaryota	Opisthokonta	Metazoa	Eumetazoa	Bilateria	Deuterostomia	Chordata	Craniata	Vertebrata	Gnathostomata (jawed vertebrates)	Chondrichthyes	Holocephali	Chimaeriformes (chimaeras)	Callorhinchidae (plownose chimaeras)	Callorhinchus	Callorhinchus milii (Ghost shark)
A0A0M5JBR3	A0A0M5JBR3_DROBS	unreviewed	CG6888	Dbus_chr3Lg2334	Drosophila busckii (Fruit fly)	192	cellular organisms	Eukaryota	Opisthokonta	Metazoa	Eumetazoa	Bilateria	Protostomia	Ecdysozoa	Panarthropoda	Arthropoda	Mandibulata	Pancrustacea	Hexapoda	Insecta	Dicondylia	Pterygota (winged insects)	Neoptera	Holometabola	Diptera	Brachycera	Muscomorpha	Eremoneura	Cyclorrhapha	Schizophora	Acalyptratae	Ephydroidea	Drosophilidae (pomace flies)	Drosophilinae	Drosophilini	Drosophila (fruit flies)	Dorsilopha	Drosophila busckii (Fruit fly)
A0A0Q9XKU1	A0A0Q9XKU1_DROMO	unreviewed	Uncharacterized protein	Dmoj\GI26402 Dmoj_GI26402 GI26402	Drosophila mojavensis (Fruit fly)	195	cellular organisms	Eukaryota	Opisthokonta	Metazoa	Eumetazoa	Bilateria	Protostomia	Ecdysozoa	Panarthropoda	Arthropoda	Mandibulata	Pancrustacea	Hexapoda	Insecta	Dicondylia	Pterygota (winged insects)	Neoptera	Holometabola	Diptera	Brachycera	Muscomorpha	Eremoneura	Cyclorrhapha	Schizophora	Acalyptratae	Ephydroidea	Drosophilidae (pomace flies)	Drosophilinae	Drosophilini	Drosophila (fruit flies)	Drosophila	repleta group	mulleri subgroup	mojavensis species complex	Drosophila mojavensis (Fruit fly)
A0A183C1H9	A0A183C1H9_GLOPA	unreviewed	Uncharacterized protein		Globodera pallida (Potato cyst nematode)	197	cellular organisms	Eukaryota	Opisthokonta	Metazoa	Eumetazoa	Bilateria	Protostomia	Ecdysozoa	Nematoda (roundworms)	Chromadorea	Tylenchida	Tylenchomorpha	Tylenchoidea	Heteroderidae	Heteroderinae	Globodera	Globodera pallida (Potato cyst nematode)
A0A183C1I0	A0A183C1I0_GLOPA	unreviewed	Uncharacterized protein		Globodera pallida (Potato cyst nematode)	197	cellular organisms	Eukaryota	Opisthokonta	Metazoa	Eumetazoa	Bilateria	Protostomia	Ecdysozoa	Nematoda (roundworms)	Chromadorea	Tylenchida	Tylenchomorpha	Tylenchoidea	Heteroderidae	Heteroderinae	Globodera	Globodera pallida (Potato cyst nematode)
A0A1B6FPC9	A0A1B6FPC9_9HEMI	unreviewed	Uncharacterized protein	g.20215	Cuerna arida	386	cellular organisms	Eukaryota	Opisthokonta	Metazoa	Eumetazoa	Bilateria	Protostomia	Ecdysozoa	Panarthropoda	Arthropoda	Mandibulata	Pancrustacea	Hexapoda	Insecta	Dicondylia	Pterygota (winged insects)	Neoptera	Paraneoptera	Hemiptera	Auchenorrhyncha	Cicadomorpha	Membracoidea	Cicadellidae (leafhoppers)	Cicadellinae	Cuerna	Cuerna arida
A0A1B6FZR7	A0A1B6FZR7_9HEMI	unreviewed	Uncharacterized protein	g.20217	Cuerna arida	404	cellular organisms	Eukaryota	Opisthokonta	Metazoa	Eumetazoa	Bilateria	Protostomia	Ecdysozoa	Panarthropoda	Arthropoda	Mandibulata	Pancrustacea	Hexapoda	Insecta	Dicondylia	Pterygota (winged insects)	Neoptera	Paraneoptera	Hemiptera	Auchenorrhyncha	Cicadomorpha	Membracoidea	Cicadellidae (leafhoppers)	Cicadellinae	Cuerna	Cuerna arida
A0A1B6HL65	A0A1B6HL65_9HEMI	unreviewed	Uncharacterized protein (Fragment)	g.29715	Homalodisca liturata	299	cellular organisms	Eukaryota	Opisthokonta	Metazoa	Eumetazoa	Bilateria	Protostomia	Ecdysozoa	Panarthropoda	Arthropoda	Mandibulata	Pancrustacea	Hexapoda	Insecta	Dicondylia	Pterygota (winged insects)	Neoptera	Paraneoptera	Hemiptera	Auchenorrhyncha	Cicadomorpha	Membracoidea	Cicadellidae (leafhoppers)	Cicadellinae	Homalodisca	Homalodisca liturata
A0A1B6K5F4	A0A1B6K5F4_9HEMI	unreviewed	Uncharacterized protein	g.29713	Homalodisca liturata	403	cellular organisms	Eukaryota	Opisthokonta	Metazoa	Eumetazoa	Bilateria	Protostomia	Ecdysozoa	Panarthropoda	Arthropoda	Mandibulata	Pancrustacea	Hexapoda	Insecta	Dicondylia	Pterygota (winged insects)	Neoptera	Paraneoptera	Hemiptera	Auchenorrhyncha	Cicadomorpha	Membracoidea	Cicadellidae (leafhoppers)	Cicadellinae	Homalodisca	Homalodisca liturata
A0A1B6KP78	A0A1B6KP78_9HEMI	unreviewed	Uncharacterized protein	g.15946	Graphocephala atropunctata	405	cellular organisms	Eukaryota	Opisthokonta	Metazoa	Eumetazoa	Bilateria	Protostomia	Ecdysozoa	Panarthropoda	Arthropoda	Mandibulata	Pancrustacea	Hexapoda	Insecta	Dicondylia	Pterygota (winged insects)	Neoptera	Paraneoptera	Hemiptera	Auchenorrhyncha	Cicadomorpha	Membracoidea	Cicadellidae (leafhoppers)	Cicadellinae	Cicadellini	Graphocephala	Graphocephala atropunctata
A0A1B6MRD9	A0A1B6MRD9_9HEMI	unreviewed	Uncharacterized protein	g.15947	Graphocephala atropunctata	387	cellular organisms	Eukaryota	Opisthokonta	Metazoa	Eumetazoa	Bilateria	Protostomia	Ecdysozoa	Panarthropoda	Arthropoda	Mandibulata	Pancrustacea	Hexapoda	Insecta	Dicondylia	Pterygota (winged insects)	Neoptera	Paraneoptera	Hemiptera	Auchenorrhyncha	Cicadomorpha	Membracoidea	Cicadellidae (leafhoppers)	Cicadellinae	Cicadellini	Graphocephala	Graphocephala atropunctata
A0A1D1VEZ9	A0A1D1VEZ9_RAMVA	unreviewed	Uncharacterized protein	RvY_11097-1 RvY_11097.1 RvY_11097	Ramazzottius varieornatus (Water bear) (Tardigrade)	201	cellular organisms	Eukaryota	Opisthokonta	Metazoa	Eumetazoa	Bilateria	Protostomia	Ecdysozoa	Panarthropoda	Tardigrada (water bears)	Eutardigrada	Parachela	Ramazzottiidae	Ramazzottius	Ramazzottius varieornatus (Water bear) (Tardigrade)
A0A1W4VMH7	A0A1W4VMH7_DROFC	unreviewed	peroxiredoxin-2	LOC108096180	Drosophila ficusphila (Fruit fly)	196	cellular organisms	Eukaryota	Opisthokonta	Metazoa	Eumetazoa	Bilateria	Protostomia	Ecdysozoa	Panarthropoda	Arthropoda	Mandibulata	Pancrustacea	Hexapoda	Insecta	Dicondylia	Pterygota (winged insects)	Neoptera	Holometabola	Diptera	Brachycera	Muscomorpha	Eremoneura	Cyclorrhapha	Schizophora	Acalyptratae	Ephydroidea	Drosophilidae (pomace flies)	Drosophilinae	Drosophilini	Drosophila (fruit flies)	Sophophora	melanogaster group	ficusphila subgroup	Drosophila ficusphila (Fruit fly)
B3M7M2	B3M7M2_DROAN	unreviewed	Uncharacterized protein (EC 1.11.1.15)	Dana\GF23670 Dana_GF23670 GF23670	Drosophila ananassae (Fruit fly)	196	cellular organisms	Eukaryota	Opisthokonta	Metazoa	Eumetazoa	Bilateria	Protostomia	Ecdysozoa	Panarthropoda	Arthropoda	Mandibulata	Pancrustacea	Hexapoda	Insecta	Dicondylia	Pterygota (winged insects)	Neoptera	Holometabola	Diptera	Brachycera	Muscomorpha	Eremoneura	Cyclorrhapha	Schizophora	Acalyptratae	Ephydroidea	Drosophilidae (pomace flies)	Drosophilinae	Drosophilini	Drosophila (fruit flies)	Sophophora	melanogaster group	ananassae subgroup	ananassae species complex	Drosophila ananassae (Fruit fly)
B3NI04	B3NI04_DROER	unreviewed	Uncharacterized protein (EC 1.11.1.15)	Dere\GG15885 Dere_GG15885 GG15885	Drosophila erecta (Fruit fly)	196	cellular organisms	Eukaryota	Opisthokonta	Metazoa	Eumetazoa	Bilateria	Protostomia	Ecdysozoa	Panarthropoda	Arthropoda	Mandibulata	Pancrustacea	Hexapoda	Insecta	Dicondylia	Pterygota (winged insects)	Neoptera	Holometabola	Diptera	Brachycera	Muscomorpha	Eremoneura	Cyclorrhapha	Schizophora	Acalyptratae	Ephydroidea	Drosophilidae (pomace flies)	Drosophilinae	Drosophilini	Drosophila (fruit flies)	Sophophora	melanogaster group	melanogaster subgroup	Drosophila erecta (Fruit fly)
B4H964	B4H964_DROPE	unreviewed	GL20930	Dper\GL20930 Dper_GL20930 GL20930	Drosophila persimilis (Fruit fly)	194	cellular organisms	Eukaryota	Opisthokonta	Metazoa	Eumetazoa	Bilateria	Protostomia	Ecdysozoa	Panarthropoda	Arthropoda	Mandibulata	Pancrustacea	Hexapoda	Insecta	Dicondylia	Pterygota (winged insects)	Neoptera	Holometabola	Diptera	Brachycera	Muscomorpha	Eremoneura	Cyclorrhapha	Schizophora	Acalyptratae	Ephydroidea	Drosophilidae (pomace flies)	Drosophilinae	Drosophilini	Drosophila (fruit flies)	Sophophora	obscura group	pseudoobscura subgroup	Drosophila persimilis (Fruit fly)
B4HI63	B4HI63_DROSE	unreviewed	GM25516	Dsec\GM25516 Dsec_GM25516 GM25516	Drosophila sechellia (Fruit fly)	196	cellular organisms	Eukaryota	Opisthokonta	Metazoa	Eumetazoa	Bilateria	Protostomia	Ecdysozoa	Panarthropoda	Arthropoda	Mandibulata	Pancrustacea	Hexapoda	Insecta	Dicondylia	Pterygota (winged insects)	Neoptera	Holometabola	Diptera	Brachycera	Muscomorpha	Eremoneura	Cyclorrhapha	Schizophora	Acalyptratae	Ephydroidea	Drosophilidae (pomace flies)	Drosophilinae	Drosophilini	Drosophila (fruit flies)	Sophophora	melanogaster group	melanogaster subgroup	Drosophila sechellia (Fruit fly)
B4J190	B4J190_DROGR	unreviewed	GH14416	Dgri\GH14416 Dgri_GH14416 GH14416	Drosophila grimshawi (Fruit fly) (Idiomyia grimshawi)	195	cellular organisms	Eukaryota	Opisthokonta	Metazoa	Eumetazoa	Bilateria	Protostomia	Ecdysozoa	Panarthropoda	Arthropoda	Mandibulata	Pancrustacea	Hexapoda	Insecta	Dicondylia	Pterygota (winged insects)	Neoptera	Holometabola	Diptera	Brachycera	Muscomorpha	Eremoneura	Cyclorrhapha	Schizophora	Acalyptratae	Ephydroidea	Drosophilidae (pomace flies)	Drosophilinae	Drosophilini	Drosophila (fruit flies)	Hawaiian Drosophila	picture wing clade	grimshawi clade	grimshawi group	grimshawi subgroup	Drosophila grimshawi (Fruit fly) (Idiomyia grimshawi)
B4LCI2	B4LCI2_DROVI	unreviewed	Uncharacterized protein (EC 1.11.1.15)	Dvir\GJ11904 Dvir_GJ11904 GJ11904	Drosophila virilis (Fruit fly)	195	cellular organisms	Eukaryota	Opisthokonta	Metazoa	Eumetazoa	Bilateria	Protostomia	Ecdysozoa	Panarthropoda	Arthropoda	Mandibulata	Pancrustacea	Hexapoda	Insecta	Dicondylia	Pterygota (winged insects)	Neoptera	Holometabola	Diptera	Brachycera	Muscomorpha	Eremoneura	Cyclorrhapha	Schizophora	Acalyptratae	Ephydroidea	Drosophilidae (pomace flies)	Drosophilinae	Drosophilini	Drosophila (fruit flies)	Drosophila	virilis group	Drosophila virilis (Fruit fly)
B4MXI4	B4MXI4_DROWI	unreviewed	Uncharacterized protein (EC 1.11.1.15)	Dwil\GK19651 Dwil_GK19651 GK19651	Drosophila willistoni (Fruit fly)	196	cellular organisms	Eukaryota	Opisthokonta	Metazoa	Eumetazoa	Bilateria	Protostomia	Ecdysozoa	Panarthropoda	Arthropoda	Mandibulata	Pancrustacea	Hexapoda	Insecta	Dicondylia	Pterygota (winged insects)	Neoptera	Holometabola	Diptera	Brachycera	Muscomorpha	Eremoneura	Cyclorrhapha	Schizophora	Acalyptratae	Ephydroidea	Drosophilidae (pomace flies)	Drosophilinae	Drosophilini	Drosophila (fruit flies)	Sophophora	willistoni group	willistoni subgroup	Drosophila willistoni (Fruit fly)
B4N7F2	B4N7F2_DROWI	unreviewed	Uncharacterized protein (EC 1.-.-.-)	Dwil\GK19421 Dwil_GK19421 GK19421	Drosophila willistoni (Fruit fly)	159	cellular organisms	Eukaryota	Opisthokonta	Metazoa	Eumetazoa	Bilateria	Protostomia	Ecdysozoa	Panarthropoda	Arthropoda	Mandibulata	Pancrustacea	Hexapoda	Insecta	Dicondylia	Pterygota (winged insects)	Neoptera	Holometabola	Diptera	Brachycera	Muscomorpha	Eremoneura	Cyclorrhapha	Schizophora	Acalyptratae	Ephydroidea	Drosophilidae (pomace flies)	Drosophilinae	Drosophilini	Drosophila (fruit flies)	Sophophora	willistoni group	willistoni subgroup	Drosophila willistoni (Fruit fly)
B4NGH6	B4NGH6_DROWI	unreviewed	Uncharacterized protein (EC 1.11.1.15)	Dwil\GK20591 Dwil_GK20591 GK20591	Drosophila willistoni (Fruit fly)	196	cellular organisms	Eukaryota	Opisthokonta	Metazoa	Eumetazoa	Bilateria	Protostomia	Ecdysozoa	Panarthropoda	Arthropoda	Mandibulata	Pancrustacea	Hexapoda	Insecta	Dicondylia	Pterygota (winged insects)	Neoptera	Holometabola	Diptera	Brachycera	Muscomorpha	Eremoneura	Cyclorrhapha	Schizophora	Acalyptratae	Ephydroidea	Drosophilidae (pomace flies)	Drosophilinae	Drosophilini	Drosophila (fruit flies)	Sophophora	willistoni group	willistoni subgroup	Drosophila willistoni (Fruit fly)
B4PCE3	B4PCE3_DROYA	unreviewed	Uncharacterized protein (EC 1.11.1.15)	Dyak\GE22230 Dyak_GE22230 GE22230	Drosophila yakuba (Fruit fly)	196	cellular organisms	Eukaryota	Opisthokonta	Metazoa	Eumetazoa	Bilateria	Protostomia	Ecdysozoa	Panarthropoda	Arthropoda	Mandibulata	Pancrustacea	Hexapoda	Insecta	Dicondylia	Pterygota (winged insects)	Neoptera	Holometabola	Diptera	Brachycera	Muscomorpha	Eremoneura	Cyclorrhapha	Schizophora	Acalyptratae	Ephydroidea	Drosophilidae (pomace flies)	Drosophilinae	Drosophilini	Drosophila (fruit flies)	Sophophora	melanogaster group	melanogaster subgroup	Drosophila yakuba (Fruit fly)
B4QKL4	B4QKL4_DROSI	unreviewed	GD14531	Dsim\GD14531 Dsim_GD14531 Dsimw501_GD14531 GD14531	Drosophila simulans (Fruit fly)	196	cellular organisms	Eukaryota	Opisthokonta	Metazoa	Eumetazoa	Bilateria	Protostomia	Ecdysozoa	Panarthropoda	Arthropoda	Mandibulata	Pancrustacea	Hexapoda	Insecta	Dicondylia	Pterygota (winged insects)	Neoptera	Holometabola	Diptera	Brachycera	Muscomorpha	Eremoneura	Cyclorrhapha	Schizophora	Acalyptratae	Ephydroidea	Drosophilidae (pomace flies)	Drosophilinae	Drosophilini	Drosophila (fruit flies)	Sophophora	melanogaster group	melanogaster subgroup	Drosophila simulans (Fruit fly)
B5DRU1	B5DRU1_DROPS	unreviewed	Uncharacterized protein (EC 1.11.1.15)	Dpse\GA28632 Dpse_GA28632 GA28632	Drosophila pseudoobscura pseudoobscura (Fruit fly)	197	cellular organisms	Eukaryota	Opisthokonta	Metazoa	Eumetazoa	Bilateria	Protostomia	Ecdysozoa	Panarthropoda	Arthropoda	Mandibulata	Pancrustacea	Hexapoda	Insecta	Dicondylia	Pterygota (winged insects)	Neoptera	Holometabola	Diptera	Brachycera	Muscomorpha	Eremoneura	Cyclorrhapha	Schizophora	Acalyptratae	Ephydroidea	Drosophilidae (pomace flies)	Drosophilinae	Drosophilini	Drosophila (fruit flies)	Sophophora	obscura group	pseudoobscura subgroup	Drosophila pseudoobscura	Drosophila pseudoobscura pseudoobscura (Fruit fly)
E2C951	E2C951_HARSA	unreviewed	Peroxiredoxin (Fragment)	EAI_03548	Harpegnathos saltator (Jerdon's jumping ant)	182	cellular organisms	Eukaryota	Opisthokonta	Metazoa	Eumetazoa	Bilateria	Protostomia	Ecdysozoa	Panarthropoda	Arthropoda	Mandibulata	Pancrustacea	Hexapoda	Insecta	Dicondylia	Pterygota (winged insects)	Neoptera	Holometabola	Hymenoptera	Apocrita (wasps	ants and bees)	Aculeata	Formicoidea	Formicidae	Ponerinae	Ponerini	Harpegnathos	Harpegnathos saltator (Jerdon's jumping ant)
E9IDY0	E9IDY0_SOLIN	unreviewed	Uncharacterized protein (Fragment)	SINV_15192	Solenopsis invicta (Red imported fire ant) (Solenopsis wagneri)	214	cellular organisms	Eukaryota	Opisthokonta	Metazoa	Eumetazoa	Bilateria	Protostomia	Ecdysozoa	Panarthropoda	Arthropoda	Mandibulata	Pancrustacea	Hexapoda	Insecta	Dicondylia	Pterygota (winged insects)	Neoptera	Holometabola	Hymenoptera	Apocrita (wasps	ants and bees)	Aculeata	Formicoidea	Formicidae	Myrmicinae	Solenopsidini	Solenopsis	Solenopsis invicta (Red imported fire ant) (Solenopsis wagneri)
Q9BHZ8	Q9BHZ8_GLORO	unreviewed	Thioredoxin peroxidase, putative (Fragment)	thp1	Globodera rostochiensis (Golden nematode worm) (Heterodera rostochiensis)	60	cellular organisms	Eukaryota	Opisthokonta	Metazoa	Eumetazoa	Bilateria	Protostomia	Ecdysozoa	Nematoda (roundworms)	Chromadorea	Tylenchida	Tylenchomorpha	Tylenchoidea	Heteroderidae	Heteroderinae	Globodera	Globodera rostochiensis (Golden nematode worm) (Heterodera rostochiensis)
Q9VUM4	Q9VUM4_DROME	unreviewed	AT16346p (CG6888) (EC 1.11.1.-)	6888 BcDNA:AT16346 Dmel\CG6888 CG6888 Dmel_CG6888	Drosophila melanogaster (Fruit fly)	196	cellular organisms	Eukaryota	Opisthokonta	Metazoa	Eumetazoa	Bilateria	Protostomia	Ecdysozoa	Panarthropoda	Arthropoda	Mandibulata	Pancrustacea	Hexapoda	Insecta	Dicondylia	Pterygota (winged insects)	Neoptera	Holometabola	Diptera	Brachycera	Muscomorpha	Eremoneura	Cyclorrhapha	Schizophora	Acalyptratae	Ephydroidea	Drosophilidae (pomace flies)	Drosophilinae	Drosophilini	Drosophila (fruit flies)	Sophophora	melanogaster group	melanogaster subgroup	Drosophila melanogaster (Fruit fly)
A0A1Y1Y263	A0A1Y1Y263_9FUNG	unreviewed	Peroxiredoxin	K493DRAFT_316780	Basidiobolus meristosporus CBS 931.73	194	cellular organisms	Eukaryota	Opisthokonta	Fungi	Fungi incertae sedis	Zoopagomycota	Entomophthoromycotina	Basidiobolomycetes	Basidiobolales	Basidiobolaceae	Basidiobolus	Basidiobolus meristosporus	Basidiobolus meristosporus CBS 931.73
A0A1Y1YMD0	A0A1Y1YMD0_9FUNG	unreviewed	Thioredoxin-like protein	K493DRAFT_313413	Basidiobolus meristosporus CBS 931.73	194	cellular organisms	Eukaryota	Opisthokonta	Fungi	Fungi incertae sedis	Zoopagomycota	Entomophthoromycotina	Basidiobolomycetes	Basidiobolales	Basidiobolaceae	Basidiobolus	Basidiobolus meristosporus	Basidiobolus meristosporus CBS 931.73
A0A1X0QEQ3	A0A1X0QEQ3_9MICR	unreviewed	TDX	TDX HERIO_58	Hepatospora eriocheir	182	cellular organisms	Eukaryota	Opisthokonta	Fungi	Fungi incertae sedis	Microsporidia	Apansporoblastina	Enterocytozoonidae	Hepatospora	Hepatospora eriocheir
A0A1X0QHH9	A0A1X0QHH9_9MICR	unreviewed	TDX	TDX A0H76_1215	Hepatospora eriocheir	182	cellular organisms	Eukaryota	Opisthokonta	Fungi	Fungi incertae sedis	Microsporidia	Apansporoblastina	Enterocytozoonidae	Hepatospora	Hepatospora eriocheir
A0A1C9CFE5	A0A1C9CFE5_9FLOR	unreviewed	Thiol-specific antioxidant protein	bas1 Hrvl_019	Hildenbrandia rivularis	201	cellular organisms	Eukaryota	Rhodophyta	Florideophyceae	Hildenbrandiophycidae	Hildenbrandiales	Hildenbrandiaceae	Hildenbrandia	Hildenbrandia rivularis
A0A1C9CFV8	A0A1C9CFV8_9FLOR	unreviewed	Thiol-specific antioxidant protein	bas1 Hrub_019	Hildenbrandia rubra	198	cellular organisms	Eukaryota	Rhodophyta	Florideophyceae	Hildenbrandiophycidae	Hildenbrandiales	Hildenbrandiaceae	Hildenbrandia	Hildenbrandia rubra
A0A2K4YQI1	A0A2K4YQI1_LEIIN	unreviewed	Tryparedoxinperoxidase	LINF_150018800	Leishmania infantum	190	cellular organisms	Eukaryota	Euglenozoa	Kinetoplastida (kinetoplasts)	Trypanosomatidae	Leishmaniinae	Leishmania	Leishmania	Leishmania donovani species complex	Leishmania infantum
A4HWK3	A4HWK3_LEIIN	unreviewed	Tryparedoxin peroxidase	TRYP LINJ_15_1120	Leishmania infantum	190	cellular organisms	Eukaryota	Euglenozoa	Kinetoplastida (kinetoplasts)	Trypanosomatidae	Leishmaniinae	Leishmania	Leishmania	Leishmania donovani species complex	Leishmania infantum
E9AQA3	E9AQA3_LEIMU	unreviewed	Tryparedoxin peroxidase	LMXM_15_1040	Leishmania mexicana (strain MHOM/GT/2001/U1103)	199	cellular organisms	Eukaryota	Euglenozoa	Kinetoplastida (kinetoplasts)	Trypanosomatidae	Leishmaniinae	Leishmania	Leishmania	Leishmania mexicana species complex	Leishmania mexicana	Leishmania mexicana (strain MHOM/GT/2001/U1103)
Q07DU6	Q07DU6_LEITR	unreviewed	Peroxidoxin 1	Pxn1	Leishmania tropica	190	cellular organisms	Eukaryota	Euglenozoa	Kinetoplastida (kinetoplasts)	Trypanosomatidae	Leishmaniinae	Leishmania	Leishmania	Leishmania tropica species complex	Leishmania tropica
Q07DU7	Q07DU7_9TRYP	unreviewed	Peroxidoxin 1	Pxn1	Leishmania aethiopica	190	cellular organisms	Eukaryota	Euglenozoa	Kinetoplastida (kinetoplasts)	Trypanosomatidae	Leishmaniinae	Leishmania	Leishmania	Leishmania aethiopica species complex	Leishmania aethiopica
Q4QF68	Q4QF68_LEIMA	unreviewed	Thiol specific antioxidant (Tryparedoxin peroxidase)	TRYP7 TRYP5 TSA LMJF_15_1120 LMJF_15_1160	Leishmania major	199	cellular organisms	Eukaryota	Euglenozoa	Kinetoplastida (kinetoplasts)	Trypanosomatidae	Leishmaniinae	Leishmania	Leishmania	Leishmania major species complex	Leishmania major
Q4QF74	Q4QF74_LEIMA	unreviewed	Tryparedoxin peroxidase	TRYP4 TRYP2 TRYP6 LMJF_15_1060 LMJF_15_1100 LMJF_15_1140	Leishmania major	190	cellular organisms	Eukaryota	Euglenozoa	Kinetoplastida (kinetoplasts)	Trypanosomatidae	Leishmaniinae	Leishmania	Leishmania	Leishmania major species complex	Leishmania major
Q4QF80	Q4QF80_LEIMA	unreviewed	Tryparedoxin peroxidase	TRYP1 LMJF_15_1040	Leishmania major	199	cellular organisms	Eukaryota	Euglenozoa	Kinetoplastida (kinetoplasts)	Trypanosomatidae	Leishmaniinae	Leishmania	Leishmania	Leishmania major species complex	Leishmania major
Q95WZ8	Q95WZ8_LEIDO	unreviewed	Peroxidoxin 1 (Peroxidoxin/thiol-specific antioxidant)	pxn1	Leishmania donovani	190	cellular organisms	Eukaryota	Euglenozoa	Kinetoplastida (kinetoplasts)	Trypanosomatidae	Leishmaniinae	Leishmania	Leishmania	Leishmania donovani species complex	Leishmania donovani
Q9GQW7	Q9GQW7_LEICH	unreviewed	Peroxidoxin 1		Leishmania chagasi	190	cellular organisms	Eukaryota	Euglenozoa	Kinetoplastida (kinetoplasts)	Trypanosomatidae	Leishmaniinae	Leishmania	Leishmania	Leishmania donovani species complex	Leishmania chagasi
A0A088RLB3	A0A088RLB3_9TRYP	unreviewed	Tryparedoxin peroxidase (EC 1.11.1.15)	LPMP_151050	Leishmania panamensis	199	cellular organisms	Eukaryota	Euglenozoa	Kinetoplastida (kinetoplasts)	Trypanosomatidae	Leishmaniinae	Leishmania	Viannia	Leishmania guyanensis species complex	Leishmania panamensis
Q5D179	Q5D179_LEIGU	unreviewed	Tryparedoxin peroxidase 1		Leishmania guyanensis	189	cellular organisms	Eukaryota	Euglenozoa	Kinetoplastida (kinetoplasts)	Trypanosomatidae	Leishmaniinae	Leishmania	Viannia	Leishmania guyanensis species complex	Leishmania guyanensis

## Sheet: T
Entry	Entry name	Status	Protein names	Gene names	Organism	Length	Taxonomic lineage (ALL)	Kingdom	Superphylum	Phylum	1	2	3	4	5	6	7	8	9	10	11	12	13	14	15	16	17	18	19	20	21	22	23	24	25	26	27	28	29	30
A0A2D6F0E1	A0A2D6F0E1_9ARCH	unreviewed	Peroxiredoxin	ahpC CL622_03355	archaeon	187	cellular organisms	Archaea	unclassified Archaea	unclassified Archaea (miscellaneous)	archaeon
A0A2D6P3Q1	A0A2D6P3Q1_9ARCH	unreviewed	Peroxiredoxin (EC 1.11.1.15)	CL617_03055	archaeon	186	cellular organisms	Archaea	unclassified Archaea	unclassified Archaea (miscellaneous)	archaeon
A0A2G9P9X9	A0A2G9P9X9_9ARCH	unreviewed	Peroxiredoxin (EC 1.11.1.15)	COT72_05515	archaeon CG10_big_fil_rev_8_21_14_0_10_43_11	187	cellular organisms	Archaea	unclassified Archaea	unclassified Archaea (miscellaneous)	archaeon CG10_big_fil_rev_8_21_14_0_10_43_11
A0A0B3A9G9	A0A0B3A9G9_9ARCH	unreviewed	Uncharacterized protein	QJ16_C0010G0004	archaeon GW2011_AR1	201	cellular organisms	Archaea	unclassified Archaea	unclassified Archaea (miscellaneous)	archaeon GW2011_AR1
A0A0B3A260	A0A0B3A260_ARCG2	unreviewed	Peroxiredoxin alkyl hydroperoxide reductase subunit C (EC 1.11.1.15)	QS99_C0008G0006	Archaeon GW2011_AR4	187	cellular organisms	Archaea	unclassified Archaea	unclassified Archaea (miscellaneous)	Archaeon GW2011_AR4
A0A2D6KEC1	A0A2D6KEC1_9ARCH	unreviewed	Peroxiredoxin	ahpC CMI42_03000	Candidatus Pacearchaeota archaeon	190	cellular organisms	Archaea	DPANN group	Candidatus Pacearchaeota	Candidatus Pacearchaeota archaeon
A0A2D6MJ23	A0A2D6MJ23_9ARCH	unreviewed	Thioredoxin peroxidase	CMI47_23160	Candidatus Pacearchaeota archaeon	169	cellular organisms	Archaea	DPANN group	Candidatus Pacearchaeota	Candidatus Pacearchaeota archaeon
A0A2D6Q8G8	A0A2D6Q8G8_9ARCH	unreviewed	Peroxiredoxin (EC 1.11.1.15)	CMI43_01430	Candidatus Pacearchaeota archaeon	192	cellular organisms	Archaea	DPANN group	Candidatus Pacearchaeota	Candidatus Pacearchaeota archaeon
A0A2D6U064	A0A2D6U064_9ARCH	unreviewed	Peroxiredoxin (EC 1.11.1.15)	CMI38_04910	Candidatus Pacearchaeota archaeon	187	cellular organisms	Archaea	DPANN group	Candidatus Pacearchaeota	Candidatus Pacearchaeota archaeon
A0A2D6U0G2	A0A2D6U0G2_9ARCH	unreviewed	Peroxiredoxin	ahpC CMI38_05335	Candidatus Pacearchaeota archaeon	191	cellular organisms	Archaea	DPANN group	Candidatus Pacearchaeota	Candidatus Pacearchaeota archaeon
A0A2H9Q323	A0A2H9Q323_9ARCH	unreviewed	Peroxiredoxin	ahpC COX98_00185	Candidatus Pacearchaeota archaeon CG_4_10_14_0_2_um_filter_30_11	201	cellular organisms	Archaea	DPANN group	Candidatus Pacearchaeota	Candidatus Pacearchaeota archaeon CG_4_10_14_0_2_um_filter_30_11
A0A2H9QP75	A0A2H9QP75_9ARCH	unreviewed	Peroxiredoxin	ahpC CO153_01950	Candidatus Pacearchaeota archaeon CG_4_9_14_3_um_filter_30_11	201	cellular organisms	Archaea	DPANN group	Candidatus Pacearchaeota	Candidatus Pacearchaeota archaeon CG_4_9_14_3_um_filter_30_11
A0A2G9PDM6	A0A2G9PDM6_9ARCH	unreviewed	Peroxiredoxin	ahpC COT60_00430	Candidatus Pacearchaeota archaeon CG09_land_8_20_14_0_10_30_9	201	cellular organisms	Archaea	DPANN group	Candidatus Pacearchaeota	Candidatus Pacearchaeota archaeon CG09_land_8_20_14_0_10_30_9
A0A1J4VT87	A0A1J4VT87_9ARCH	unreviewed	Peroxiredoxin	AUJ61_02125	Candidatus Pacearchaeota archaeon CG1_02_30_18	201	cellular organisms	Archaea	DPANN group	Candidatus Pacearchaeota	Candidatus Pacearchaeota archaeon CG1_02_30_18
A0A2G9NDL7	A0A2G9NDL7_9ARCH	unreviewed	Peroxiredoxin (EC 1.11.1.15)	COU57_06575	Candidatus Pacearchaeota archaeon CG10_big_fil_rev_8_21_14_0_10_32_14	189	cellular organisms	Archaea	DPANN group	Candidatus Pacearchaeota	Candidatus Pacearchaeota archaeon CG10_big_fil_rev_8_21_14_0_10_32_14
A0A2H9TF65	A0A2H9TF65_9ARCH	unreviewed	Peroxiredoxin	ahpC COU58_00180	Candidatus Pacearchaeota archaeon CG10_big_fil_rev_8_21_14_0_10_32_42	187	cellular organisms	Archaea	DPANN group	Candidatus Pacearchaeota	Candidatus Pacearchaeota archaeon CG10_big_fil_rev_8_21_14_0_10_32_42
A0A2G9NLL5	A0A2G9NLL5_9ARCH	unreviewed	Peroxiredoxin (EC 1.11.1.15)	COU61_01660	Candidatus Pacearchaeota archaeon CG10_big_fil_rev_8_21_14_0_10_35_13	194	cellular organisms	Archaea	DPANN group	Candidatus Pacearchaeota	Candidatus Pacearchaeota archaeon CG10_big_fil_rev_8_21_14_0_10_35_13
D2EEY4	D2EEY4_PARA4	unreviewed	Alkyl hydroperoxide reductase/ Thiol specific antioxidant/ Mal allergen	BJBARM4_0288	Candidatus Parvarchaeum acidiphilum ARMAN-4	171	cellular organisms	Archaea	DPANN group	Candidatus Parvarchaeota	Candidatus Parvarchaeum	Parvarchaeum acidiphilum	Candidatus Parvarchaeum acidiphilum ARMAN-4
D6GVA5	D6GVA5_PARA5	unreviewed	Alkyl hydroperoxide reductase/ Thiol specific antioxidant/ Mal allergen	BJBARM5_0416	Candidatus Parvarchaeum acidophilus ARMAN-5	172	cellular organisms	Archaea	DPANN group	Candidatus Parvarchaeota	Candidatus Parvarchaeum	Parvarchaeum acidophilus	Candidatus Parvarchaeum acidophilus ARMAN-5
A0A2D5XD31	A0A2D5XD31_9ARCH	unreviewed	Peroxiredoxin (EC 1.11.1.15)	CMO93_02340	Candidatus Woesearchaeota archaeon	187	cellular organisms	Archaea	DPANN group	Candidatus Woesearchaeota	Candidatus Woesearchaeota archaeon
A0A2D6EVH9	A0A2D6EVH9_9ARCH	unreviewed	Peroxiredoxin (EC 1.11.1.15)	CMO91_01155	Candidatus Woesearchaeota archaeon	185	cellular organisms	Archaea	DPANN group	Candidatus Woesearchaeota	Candidatus Woesearchaeota archaeon
A0A2H9PL82	A0A2H9PL82_9ARCH	unreviewed	Peroxiredoxin	ahpC COY27_06360	Candidatus Woesearchaeota archaeon CG_4_10_14_0_2_um_filter_33_13	191	cellular organisms	Archaea	DPANN group	Candidatus Woesearchaeota	Candidatus Woesearchaeota archaeon CG_4_10_14_0_2_um_filter_33_13
A0A1J4Y1L6	A0A1J4Y1L6_9ARCH	unreviewed	Peroxiredoxin	AUJ68_04940	Candidatus Woesearchaeota archaeon CG1_02_57_44	190	cellular organisms	Archaea	DPANN group	Candidatus Woesearchaeota	Candidatus Woesearchaeota archaeon CG1_02_57_44
A0A2G9MTM7	A0A2G9MTM7_9ARCH	unreviewed	Peroxiredoxin (EC 1.11.1.15)	COV13_00370	Candidatus Woesearchaeota archaeon CG10_big_fil_rev_8_21_14_0_10_32_9	187	cellular organisms	Archaea	DPANN group	Candidatus Woesearchaeota	Candidatus Woesearchaeota archaeon CG10_big_fil_rev_8_21_14_0_10_32_9
A0A2G9MMG3	A0A2G9MMG3_9ARCH	unreviewed	Uncharacterized protein (Fragment)	COV16_02805	Candidatus Woesearchaeota archaeon CG10_big_fil_rev_8_21_14_0_10_34_8	170	cellular organisms	Archaea	DPANN group	Candidatus Woesearchaeota	Candidatus Woesearchaeota archaeon CG10_big_fil_rev_8_21_14_0_10_34_8
A0A2G9MDL2	A0A2G9MDL2_9ARCH	unreviewed	Peroxiredoxin (EC 1.11.1.15)	COV17_01740	Candidatus Woesearchaeota archaeon CG10_big_fil_rev_8_21_14_0_10_36_11	198	cellular organisms	Archaea	DPANN group	Candidatus Woesearchaeota	Candidatus Woesearchaeota archaeon CG10_big_fil_rev_8_21_14_0_10_36_11
A0A2G9LNN6	A0A2G9LNN6_9ARCH	unreviewed	Peroxiredoxin	ahpC COV94_06705	Candidatus Woesearchaeota archaeon CG11_big_fil_rev_8_21_14_0_20_57_5	190	cellular organisms	Archaea	DPANN group	Candidatus Woesearchaeota	Candidatus Woesearchaeota archaeon CG11_big_fil_rev_8_21_14_0_20_57_5
Q0W592	Q0W592_METAR	unreviewed	2-cysteine peroxiredoxin (EC 1.11.1.15)	prx2-1 RCIX1144	Methanocella arvoryzae (strain DSM 22066 / NBRC 105507 / MRE50)	187	cellular organisms	Archaea	Euryarchaeota	Methanomicrobia	Methanocellales	Methanocellaceae	Methanocella	Methanocella arvoryzae	Methanocella arvoryzae (strain DSM 22066 / NBRC 105507 / MRE50)
H8I917	H8I917_METCZ	unreviewed	Peroxiredoxin (EC 1.11.1.15)	prx-1 Mtc_0249	Methanocella conradii (strain DSM 24694 / JCM 17849 / CGMCC 1.5162 / HZ254)	187	cellular organisms	Archaea	Euryarchaeota	Methanomicrobia	Methanocellales	Methanocellaceae	Methanocella	Methanocella conradii	Methanocella conradii (strain DSM 24694 / JCM 17849 / CGMCC 1.5162 / HZ254)
D1YUM0	D1YUM0_METPS	unreviewed	Peroxiredoxin	MCP_0070	Methanocella paludicola (strain DSM 17711 / JCM 13418 / NBRC 101707 / SANAE)	187	cellular organisms	Archaea	Euryarchaeota	Methanomicrobia	Methanocellales	Methanocellaceae	Methanocella	Methanocella paludicola	Methanocella paludicola (strain DSM 17711 / JCM 13418 / NBRC 101707 / SANAE)
D1YVR1	D1YVR1_METPS	unreviewed	Peroxiredoxin	MCP_0461	Methanocella paludicola (strain DSM 17711 / JCM 13418 / NBRC 101707 / SANAE)	190	cellular organisms	Archaea	Euryarchaeota	Methanomicrobia	Methanocellales	Methanocellaceae	Methanocella	Methanocella paludicola	Methanocella paludicola (strain DSM 17711 / JCM 13418 / NBRC 101707 / SANAE)
A0A062V4B7	A0A062V4B7_9EURY	unreviewed	Peroxiredoxin (EC 1.11.1.15)	ANME2D_02148	Candidatus Methanoperedens nitroreducens	173	cellular organisms	Archaea	Euryarchaeota	Methanomicrobia	Methanosarcinales	Candidatus Methanoperedenaceae	Candidatus Methanoperedens	Candidatus Methanoperedens nitroreducens
A0A284VKR2	A0A284VKR2_9EURY	unreviewed	Thioredoxin-like protein YkuU	ykuU MNV_1380042	Candidatus Methanoperedens nitroreducens	173	cellular organisms	Archaea	Euryarchaeota	Methanomicrobia	Methanosarcinales	Candidatus Methanoperedenaceae	Candidatus Methanoperedens	Candidatus Methanoperedens nitroreducens
R1E517	R1E517_9ARCH	unreviewed	Peroxiredoxin	Nst1_122	Candidatus Nanobsidianus stetteri	212	cellular organisms	Archaea	DPANN group	Nanoarchaeota	Nanoarchaeales	Nanopusillaceae	Candidatus Nanobsidianus	Candidatus Nanobsidianus stetteri
A0A125RHF4	A0A125RHF4_9ARCH	unreviewed	Peroxiredoxin	Nps_01010	Candidatus Nanopusillus acidilobi	212	cellular organisms	Archaea	DPANN group	Nanoarchaeota	Nanoarchaeales	Nanopusillaceae	Candidatus Nanopusillus	Candidatus Nanopusillus acidilobi
A0A075M028	A0A075M028_9EURY	unreviewed	Alkyl hydroperoxide reductase	PAP_08890	Palaeococcus pacificus DY20341	189	cellular organisms	Archaea	Euryarchaeota	Thermococci	Thermococcales	Thermococcaceae	Palaeococcus	Palaeococcus pacificus	Palaeococcus pacificus DY20341
I6UY08	I6UY08_9EURY	unreviewed	Alkyl hydroperoxide reductase	PFC_02755	Pyrococcus furiosus COM1	189	cellular organisms	Archaea	Euryarchaeota	Thermococci	Thermococcales	Thermococcaceae	Pyrococcus	Pyrococcus furiosus	Pyrococcus furiosus COM1
Q8U2V6	Q8U2V6_PYRFU	unreviewed	Alkyl hydroperoxide reductase subunit c	PF0722	Pyrococcus furiosus (strain ATCC 43587 / DSM 3638 / JCM 8422 / Vc1)	189	cellular organisms	Archaea	Euryarchaeota	Thermococci	Thermococcales	Thermococcaceae	Pyrococcus	Pyrococcus furiosus	Pyrococcus furiosus (strain ATCC 43587 / DSM 3638 / JCM 8422 / Vc1)
F8AE66	F8AE66_PYRYC	unreviewed	Alkyl hydroperoxide reductase subunit c	PYCH_08920	Pyrococcus yayanosii (strain CH1 / JCM 16557)	189	cellular organisms	Archaea	Euryarchaeota	Thermococci	Thermococcales	Thermococcaceae	Pyrococcus	Pyrococcus yayanosii	Pyrococcus yayanosii (strain CH1 / JCM 16557)
A0A0S1XCV5	A0A0S1XCV5_9EURY	unreviewed	Peroxiredoxin (EC 1.11.1.15)	TBCH5v1_1666	Thermococcus barophilus	205	cellular organisms	Archaea	Euryarchaeota	Thermococci	Thermococcales	Thermococcaceae	Thermococcus	Thermococcus barophilus
F0LHY6	F0LHY6_THEBM	unreviewed	Alkyl hydroperoxide reductase protein C	TERMP_01411	Thermococcus barophilus (strain DSM 11836 / MP)	189	cellular organisms	Archaea	Euryarchaeota	Thermococci	Thermococcales	Thermococcaceae	Thermococcus	Thermococcus barophilus	Thermococcus barophilus (strain DSM 11836 / MP)
A0A218P2A1	A0A218P2A1_THECE	unreviewed	Peroxiredoxin	A3L02_05395	Thermococcus celer Vu 13 = JCM 8558	189	cellular organisms	Archaea	Euryarchaeota	Thermococci	Thermococcales	Thermococcaceae	Thermococcus	Thermococcus celer	Thermococcus celer Vu 13 = JCM 8558
A0A100XZA8	A0A100XZA8_9EURY	unreviewed	Alkyl hydroperoxide reductase (EC 1.11.1.15)	APY94_01540	Thermococcus celericrescens	189	cellular organisms	Archaea	Euryarchaeota	Thermococci	Thermococcales	Thermococcaceae	Thermococcus	Thermococcus celericrescens
H3ZMR7	H3ZMR7_THELN	unreviewed	Alkyl hydroperoxide reductase	OCC_05586	Thermococcus litoralis (strain ATCC 51850 / DSM 5473 / JCM 8560 / NS-C)	189	cellular organisms	Archaea	Euryarchaeota	Thermococci	Thermococcales	Thermococcaceae	Thermococcus	Thermococcus litoralis	Thermococcus litoralis (strain ATCC 51850 / DSM 5473 / JCM 8560 / NS-C)
B6YW12	B6YW12_THEON	unreviewed	Alkyl hydroperoxide reductase subunit c	TON_0847	Thermococcus onnurineus (strain NA1)	189	cellular organisms	Archaea	Euryarchaeota	Thermococci	Thermococcales	Thermococcaceae	Thermococcus	Thermococcus onnurineus	Thermococcus onnurineus (strain NA1)
A0A142CXW2	A0A142CXW2_9EURY	unreviewed	Peroxiredoxin	A0127_10305	Thermococcus peptonophilus	189	cellular organisms	Archaea	Euryarchaeota	Thermococci	Thermococcales	Thermococcaceae	Thermococcus	Thermococcus peptonophilus
A0A172WJD4	A0A172WJD4_9EURY	unreviewed	Peroxiredoxin	A7C91_10410	Thermococcus piezophilus	189	cellular organisms	Archaea	Euryarchaeota	Thermococci	Thermococcales	Thermococcaceae	Thermococcus	Thermococcus piezophilus
C6A573	C6A573_THESM	unreviewed	Alkyl hydroperoxide reductase subunit c (EC 1.11.1.15)	TSIB_1717	Thermococcus sibiricus (strain MM 739 / DSM 12597)	192	cellular organisms	Archaea	Euryarchaeota	Thermococci	Thermococcales	Thermococcaceae	Thermococcus	Thermococcus sibiricus	Thermococcus sibiricus (strain MM 739 / DSM 12597)
A0A0U3SAP6	A0A0U3SAP6_9EURY	unreviewed	Alkyl hydroperoxide reductase protein C	ADU37_CDS17840	Thermococcus sp. 2319x1	189	cellular organisms	Archaea	Euryarchaeota	Thermococci	Thermococcales	Thermococcaceae	Thermococcus	Thermococcus sp. 2319x1
A0A0P8ZY71	A0A0P8ZY71_9EURY	unreviewed	Alkyl hydroperoxide reductase (EC 1.11.1.15)	EP1X_06725	Thermococcus sp. EP1	189	cellular organisms	Archaea	Euryarchaeota	Thermococci	Thermococcales	Thermococcaceae	Thermococcus	Thermococcus sp. EP1
A0A0Q2RDH1	A0A0Q2RDH1_9EURY	unreviewed	Peroxiredoxin (Alkyl hydroperoxide reductase subunit C)	AMR53_07920 SAMN05216170_0520	Thermococcus thioreducens	189	cellular organisms	Archaea	Euryarchaeota	Thermococci	Thermococcales	Thermococcaceae	Thermococcus	Thermococcus thioreducens
Q9HLS3	Q9HLS3_THEAC	unreviewed	Probable peroxiredoxin	Ta0152	Thermoplasma acidophilum (strain ATCC 25905 / DSM 1728 / JCM 9062 / NBRC 15155 / AMRC-C165)	174	cellular organisms	Archaea	Euryarchaeota	Thermoplasmata	Thermoplasmatales	Thermoplasmataceae	Thermoplasma	Thermoplasma acidophilum	Thermoplasma acidophilum (strain ATCC 25905 / DSM 1728 / JCM 9062 / NBRC 15155 / AMRC-C165)
Q97C80	Q97C80_THEVO	unreviewed	Thioredoxin peroxidase	TVG0230902	Thermoplasma volcanium (strain ATCC 51530 / DSM 4299 / JCM 9571 / NBRC 15438 / GSS1)	174	cellular organisms	Archaea	Euryarchaeota	Thermoplasmata	Thermoplasmatales	Thermoplasmataceae	Thermoplasma	Thermoplasma volcanium	Thermoplasma volcanium (strain ATCC 51530 / DSM 4299 / JCM 9571 / NBRC 15438 / GSS1)
T0LAK6	T0LAK6_9EURY	unreviewed	Peroxiredoxin	AMDU3_IPLC00004G0385	Thermoplasmatales archaeon I-plasma	172	cellular organisms	Archaea	Euryarchaeota	Thermoplasmata	Thermoplasmatales	unclassified Thermoplasmatales	unclassified Thermoplasmatales (miscellaneous)	Thermoplasmatales archaeon I-plasma
A0A1J4RLL9	A0A1J4RLL9_9ARCH	unreviewed	Peroxiredoxin	AUJ50_02070	Candidatus Aenigmarchaeota archaeon CG1_02_38_14	187	cellular organisms	Archaea	DPANN group	Candidatus Aenigmarchaeota	unclassified Aenigmarchaeota	Candidatus Aenigmarchaeota archaeon CG1_02_38_14
A0A2H9MFM5	A0A2H9MFM5_9ARCH	unreviewed	Peroxiredoxin (EC 1.11.1.15)	COS07_04440	Candidatus Aenigmarchaeota archaeon CG01_land_8_20_14_3_00_37_9	187	cellular organisms	Archaea	DPANN group	Candidatus Aenigmarchaeota	unclassified Aenigmarchaeota	Candidatus Aenigmarchaeota archaeon CG01_land_8_20_14_3_00_37_9
A0A2H9N1C8	A0A2H9N1C8_9ARCH	unreviewed	Peroxiredoxin (EC 1.11.1.15)	COW21_00015	Candidatus Aenigmarchaeota archaeon CG15_BIG_FIL_POST_REV_8_21_14_020_37_27	187	cellular organisms	Archaea	DPANN group	Candidatus Aenigmarchaeota	unclassified Aenigmarchaeota	Candidatus Aenigmarchaeota archaeon CG15_BIG_FIL_POST_REV_8_21_14_020_37_27
A0A2H9NEK2	A0A2H9NEK2_9ARCH	unreviewed	Peroxiredoxin (EC 1.11.1.15)	COZ52_04145	Candidatus Aenigmarchaeota archaeon CG_4_8_14_3_um_filter_37_24	187	cellular organisms	Archaea	DPANN group	Candidatus Aenigmarchaeota	unclassified Aenigmarchaeota	Candidatus Aenigmarchaeota archaeon CG_4_8_14_3_um_filter_37_24
A0A2H9PGT3	A0A2H9PGT3_9ARCH	unreviewed	Peroxiredoxin (EC 1.11.1.15)	COY38_05090	Candidatus Aenigmarchaeota archaeon CG_4_10_14_0_8_um_filter_37_24	187	cellular organisms	Archaea	DPANN group	Candidatus Aenigmarchaeota	unclassified Aenigmarchaeota	Candidatus Aenigmarchaeota archaeon CG_4_10_14_0_8_um_filter_37_24
A0A2H9R3Z4	A0A2H9R3Z4_9ARCH	unreviewed	Peroxiredoxin (EC 1.11.1.15)	CO092_00555	Candidatus Aenigmarchaeota archaeon CG_4_9_14_3_um_filter_37_18	187	cellular organisms	Archaea	DPANN group	Candidatus Aenigmarchaeota	unclassified Aenigmarchaeota	Candidatus Aenigmarchaeota archaeon CG_4_9_14_3_um_filter_37_18
A0A1J4U8J0	A0A1J4U8J0_9ARCH	unreviewed	Peroxiredoxin	AUJ17_04085	Candidatus Micrarchaeota archaeon CG1_02_47_40	187	cellular organisms	Archaea	DPANN group	Candidatus Micrarchaeota	unclassified Candidatus Micrarchaeota	Candidatus Micrarchaeota archaeon CG1_02_47_40
A0A2H9KYG4	A0A2H9KYG4_9ARCH	unreviewed	Peroxiredoxin (EC 1.11.1.15)	COU37_04545	Candidatus Micrarchaeota archaeon CG10_big_fil_rev_8_21_14_0_10_45_29	187	cellular organisms	Archaea	DPANN group	Candidatus Micrarchaeota	unclassified Candidatus Micrarchaeota	Candidatus Micrarchaeota archaeon CG10_big_fil_rev_8_21_14_0_10_45_29
A0A2G9N3K8	A0A2G9N3K8_9ARCH	unreviewed	Peroxiredoxin (EC 1.11.1.15)	COV47_00940	Candidatus Diapherotrites archaeon CG11_big_fil_rev_8_21_14_0_20_37_9	187	cellular organisms	Archaea	DPANN group	Candidatus Diapherotrites	unclassified Diapherotrites	Candidatus Diapherotrites archaeon CG11_big_fil_rev_8_21_14_0_20_37_9
A0A2G9P5L1	A0A2G9P5L1_9ARCH	unreviewed	Peroxiredoxin (EC 1.11.1.15)	COT90_03585	Candidatus Diapherotrites archaeon CG10_big_fil_rev_8_21_14_0_10_31_34	187	cellular organisms	Archaea	DPANN group	Candidatus Diapherotrites	unclassified Diapherotrites	Candidatus Diapherotrites archaeon CG10_big_fil_rev_8_21_14_0_10_31_34
A0A2H9QF77	A0A2H9QF77_9ARCH	unreviewed	Peroxiredoxin (EC 1.11.1.15) (Fragment)	COX63_01615	Candidatus Diapherotrites archaeon CG_4_10_14_0_2_um_filter_31_5	121	cellular organisms	Archaea	DPANN group	Candidatus Diapherotrites	unclassified Diapherotrites	Candidatus Diapherotrites archaeon CG_4_10_14_0_2_um_filter_31_5
A0A2D6BWI5	A0A2D6BWI5_9EURY	unreviewed	Alkyl hydroperoxide reductase	CL965_02865	Euryarchaeota archaeon	211	cellular organisms	Archaea	Euryarchaeota	unclassified Euryarchaeota	unclassified Euryarchaeota (miscellaneous)	Euryarchaeota archaeon
A0A2D6USK0	A0A2D6USK0_9EURY	unreviewed	Peroxiredoxin (EC 1.11.1.15)	CL960_01410	Euryarchaeota archaeon	198	cellular organisms	Archaea	Euryarchaeota	unclassified Euryarchaeota	unclassified Euryarchaeota (miscellaneous)	Euryarchaeota archaeon
A0A2E4G9M1	A0A2E4G9M1_9EURY	unreviewed	Peroxiredoxin (EC 1.11.1.15)	CL958_01655	Euryarchaeota archaeon	187	cellular organisms	Archaea	Euryarchaeota	unclassified Euryarchaeota	unclassified Euryarchaeota (miscellaneous)	Euryarchaeota archaeon
A0A2E7B1D2	A0A2E7B1D2_9EURY	unreviewed	Alkyl hydroperoxide reductase	CMB32_06965	Euryarchaeota archaeon	210	cellular organisms	Archaea	Euryarchaeota	unclassified Euryarchaeota	unclassified Euryarchaeota (miscellaneous)	Euryarchaeota archaeon
A0A2D6G8P2	A0A2D6G8P2_9ARCH	unreviewed	Peroxiredoxin (EC 1.11.1.15)	CMH64_04285	Nanoarchaeota archaeon	187	cellular organisms	Archaea	DPANN group	Nanoarchaeota	unclassified Nanoarchaeota	Nanoarchaeota archaeon
A0A1S6HG14	A0A1S6HG14_9ARCH	unreviewed	Uncharacterized protein		uncultured archaeon	227	cellular organisms	Archaea	environmental samples	uncultured archaeon
A0A1B4XD67	A0A1B4XD67_9GAMM	unreviewed	Thioredoxin peroxidase	SCL_0414	Sulfuricaulis limicola	174	cellular organisms	Bacteria	Proteobacteria	Gammaproteobacteria	Acidiferrobacterales	Acidiferrobacteraceae	Sulfuricaulis	Sulfuricaulis limicola
R4YZP2	R4YZP2_9ACTN	unreviewed	Alkyl hydroperoxide reductase (Small subunit) (EC 1.11.1.5)	ahpC BN381_300022	Candidatus Microthrix parvicella RN1	187	cellular organisms	Bacteria	Terrabacteria group	Actinobacteria	Acidimicrobiia	Acidimicrobiales	Microthrixaceae	Candidatus Microthrix	Candidatus Microthrix parvicella	Candidatus Microthrix parvicella RN1
M4ZVI4	M4ZVI4_9ACTN	unreviewed	Alkyl hydroperoxide reductase subunit C (EC 1.11.1.15)	ahpC YM304_03640	Ilumatobacter coccineus YM16-304	189	cellular organisms	Bacteria	Terrabacteria group	Actinobacteria	Acidimicrobiia	Acidimicrobiales	Acidimicrobiaceae	Ilumatobacter	Ilumatobacter coccineus	Ilumatobacter coccineus YM16-304
A0A2E0EE64	A0A2E0EE64_9ACTN	unreviewed	Peroxiredoxin	ahpC CL426_03070	Acidimicrobiaceae bacterium	187	cellular organisms	Bacteria	Terrabacteria group	Actinobacteria	Acidimicrobiia	Acidimicrobiales	Acidimicrobiaceae	unclassified Acidimicrobiaceae	Acidimicrobiaceae bacterium
A0A2E0RRU3	A0A2E0RRU3_9ACTN	unreviewed	Peroxiredoxin (EC 1.11.1.15)	CL424_08950	Acidimicrobiaceae bacterium	187	cellular organisms	Bacteria	Terrabacteria group	Actinobacteria	Acidimicrobiia	Acidimicrobiales	Acidimicrobiaceae	unclassified Acidimicrobiaceae	Acidimicrobiaceae bacterium
A0A2E4CB16	A0A2E4CB16_9ACTN	unreviewed	Peroxiredoxin	ahpC CL450_08015	Acidimicrobiaceae bacterium	187	cellular organisms	Bacteria	Terrabacteria group	Actinobacteria	Acidimicrobiia	Acidimicrobiales	Acidimicrobiaceae	unclassified Acidimicrobiaceae	Acidimicrobiaceae bacterium
A0A2E7A706	A0A2E7A706_9ACTN	unreviewed	Peroxiredoxin	ahpC CL458_07250 CL458_12010	Acidimicrobiaceae bacterium	187	cellular organisms	Bacteria	Terrabacteria group	Actinobacteria	Acidimicrobiia	Acidimicrobiales	Acidimicrobiaceae	unclassified Acidimicrobiaceae	Acidimicrobiaceae bacterium
A0A2E9PZJ2	A0A2E9PZJ2_9ACTN	unreviewed	Peroxiredoxin	ahpC CL430_03660	Acidimicrobiaceae bacterium	187	cellular organisms	Bacteria	Terrabacteria group	Actinobacteria	Acidimicrobiia	Acidimicrobiales	Acidimicrobiaceae	unclassified Acidimicrobiaceae	Acidimicrobiaceae bacterium
A0A062Y3G5	A0A062Y3G5_9BACT	unreviewed	Peroxiredoxin	EG19_03800	Thermoanaerobaculum aquaticum	195	cellular organisms	Bacteria	Acidobacteria	unclassified Acidobacteria	Acidobacteria subdivision 23	Thermoanaerobaculum	Thermoanaerobaculum aquaticum
C1F4K0	C1F4K0_ACIC5	unreviewed	Alkylhydroperoxide reductase C	ahpC ACP_3043	Acidobacterium capsulatum (strain ATCC 51196 / DSM 11244 / JCM 7670 / NBRC 15755 / NCIMB 13165 / 161)	178	cellular organisms	Bacteria	Acidobacteria	Acidobacteriia	Acidobacteriales	Acidobacteriaceae	Acidobacterium	Acidobacterium capsulatum	Acidobacterium capsulatum (strain ATCC 51196 / DSM 11244 / JCM 7670 / NBRC 15755 / NCIMB 13165 / 161)
Q1IJ50	Q1IJ50_KORVE	unreviewed	Alkyl hydroperoxide reductase/ Thiol specific antioxidant/ Mal allergen	Acid345_4100	Koribacter versatilis (strain Ellin345)	178	cellular organisms	Bacteria	Acidobacteria	Acidobacteriia	Acidobacteriales	Acidobacteriaceae	Candidatus Koribacter	Candidatus Koribacter versatilis	Koribacter versatilis (strain Ellin345)
A0A1D2UDV6	A0A1D2UDV6_9BACT	unreviewed	Alkyl hydroperoxide reductase	ABT04_03395	Granulicella sp. SCN 62-9	179	cellular organisms	Bacteria	Acidobacteria	Acidobacteriia	Acidobacteriales	Acidobacteriaceae	Granulicella	Granulicella sp. SCN 62-9
A0A1G7MDE6	A0A1G7MDE6_9BACT	unreviewed	Peroxiredoxin (Alkyl hydroperoxide reductase subunit C)	SAMN05444167_2775	Terriglobus roseus	178	cellular organisms	Bacteria	Acidobacteria	Acidobacteriia	Acidobacteriales	Acidobacteriaceae	Terriglobus	Terriglobus roseus
A0A1H4LWU9	A0A1H4LWU9_9BACT	unreviewed	Peroxiredoxin (Alkyl hydroperoxide reductase subunit C)	SAMN05443244_1739	Terriglobus roseus	179	cellular organisms	Bacteria	Acidobacteria	Acidobacteriia	Acidobacteriales	Acidobacteriaceae	Terriglobus	Terriglobus roseus
A0A1Q3QTK2	A0A1Q3QTK2_9BACT	unreviewed	Alkyl hydroperoxide reductase	BGO25_06540	Acidobacteriales bacterium 59-55	179	cellular organisms	Bacteria	Acidobacteria	Acidobacteriia	Acidobacteriales	unclassified Acidobacteriales	Acidobacteriales bacterium 59-55
B9J1S4	B9J1S4_BACCQ	unreviewed	Probable alkyl hydroperoxide reductase (Peroxiredoxin)	ahpC BCQ_0415	Bacillus cereus (strain Q1)	187	cellular organisms	Bacteria	Terrabacteria group	irmicutes	acilli	acillales	cillaceae	Bacillus	Bacillus cereus group	Bacillus cereus	Bacillus cereus (strain Q1)
A0A142KGG9	A0A142KGG9_9ACTN	unreviewed	Alkyl hydroperoxide reductase (Peroxiredoxin)	AXH35_06730 BWX38_06500	Acidipropionibacterium acidipropionici	187	cellular organisms	Bacteria	Terrabacteria group	Actinobacteria	Actinobacteria (high G+C Gram-positive bacteria)	Propionibacteriales	Propionibacteriaceae	Acidipropionibacterium	Acidipropionibacterium acidipropionici
K7RVR7	K7RVR7_ACIA4	unreviewed	Peroxiredoxin (EC 1.11.1.15)	ahpC PACID_27290	Acidipropionibacterium acidipropionici (strain ATCC 4875 / DSM 20272 / JCM 6432 / NBRC 12425 / NCIMB 8070) (Propionibacterium acidipropionici)	187	cellular organisms	Bacteria	Terrabacteria group	Actinobacteria	Actinobacteria (high G+C Gram-positive bacteria)	Propionibacteriales	Propionibacteriaceae	Acidipropionibacterium	Acidipropionibacterium acidipropionici	Acidipropionibacterium acidipropionici (strain ATCC 4875 / DSM 20272 / JCM 6432 / NBRC 12425 / NCIMB 8070) (Propionibacterium acidipropionici)
A0A2I7YJA7	A0A2I7YJA7_9PSEU	unreviewed	Peroxiredoxin	C1701_15905	Actinoalloteichus sp. AHMU CJ021	183	cellular organisms	Bacteria	Terrabacteria group	Actinobacteria	Actinobacteria (high G+C Gram-positive bacteria)	Pseudonocardiales	Pseudonocardiaceae	Actinoalloteichus	Actinoalloteichus sp. AHMU CJ021
A0A2D9X446	A0A2D9X446_9ACTN	unreviewed	Alkyl hydroperoxide reductase	CL503_04585	Actinobacteria bacterium	183	cellular organisms	Bacteria	Terrabacteria group	Actinobacteria	Actinobacteria (high G+C Gram-positive bacteria)	unclassified Actinobacteria (class)	unclassified Actinobacteria (class) (miscellaneous)	Actinobacteria bacterium
A0A2E1DKT5	A0A2E1DKT5_9ACTN	unreviewed	Peroxiredoxin	ahpC CL499_02375	Actinobacteria bacterium	187	cellular organisms	Bacteria	Terrabacteria group	Actinobacteria	Actinobacteria (high G+C Gram-positive bacteria)	unclassified Actinobacteria (class)	unclassified Actinobacteria (class) (miscellaneous)	Actinobacteria bacterium
A0A2E5EWB9	A0A2E5EWB9_9ACTN	unreviewed	Thioredoxin peroxidase	CL521_04340	Actinobacteria bacterium	200	cellular organisms	Bacteria	Terrabacteria group	Actinobacteria	Actinobacteria (high G+C Gram-positive bacteria)	unclassified Actinobacteria (class)	unclassified Actinobacteria (class) (miscellaneous)	Actinobacteria bacterium
A0A2E5R7L9	A0A2E5R7L9_9ACTN	unreviewed	Peroxiredoxin	ahpC CL519_00375	Actinobacteria bacterium	187	cellular organisms	Bacteria	Terrabacteria group	Actinobacteria	Actinobacteria (high G+C Gram-positive bacteria)	unclassified Actinobacteria (class)	unclassified Actinobacteria (class) (miscellaneous)	Actinobacteria bacterium
A0A2E6VJB3	A0A2E6VJB3_9ACTN	unreviewed	Peroxiredoxin	ahpC CL517_02080	Actinobacteria bacterium	187	cellular organisms	Bacteria	Terrabacteria group	Actinobacteria	Actinobacteria (high G+C Gram-positive bacteria)	unclassified Actinobacteria (class)	unclassified Actinobacteria (class) (miscellaneous)	Actinobacteria bacterium
A0A2E8LXF9	A0A2E8LXF9_9ACTN	unreviewed	Peroxiredoxin	ahpC CL510_09600	Actinobacteria bacterium	188	cellular organisms	Bacteria	Terrabacteria group	Actinobacteria	Actinobacteria (high G+C Gram-positive bacteria)	unclassified Actinobacteria (class)	unclassified Actinobacteria (class) (miscellaneous)	Actinobacteria bacterium
A0A2E9XAR4	A0A2E9XAR4_9ACTN	unreviewed	Peroxiredoxin	ahpC CL504_01550	Actinobacteria bacterium	187	cellular organisms	Bacteria	Terrabacteria group	Actinobacteria	Actinobacteria (high G+C Gram-positive bacteria)	unclassified Actinobacteria (class)	unclassified Actinobacteria (class) (miscellaneous)	Actinobacteria bacterium
A0A0N0MRZ1	A0A0N0MRZ1_9ACTN	unreviewed	Peroxiredoxin (EC 1.11.1.15)	OK006_7137	Actinobacteria bacterium OK006	184	cellular organisms	Bacteria	Terrabacteria group	Actinobacteria	Actinobacteria (high G+C Gram-positive bacteria)	unclassified Actinobacteria (class)	unclassified Actinobacteria (class) (miscellaneous)	Actinobacteria bacterium OK006
A0A0N1H555	A0A0N1H555_9ACTN	unreviewed	Peroxiredoxin (EC 1.11.1.15)	OK074_6891	Actinobacteria bacterium OK074	184	cellular organisms	Bacteria	Terrabacteria group	Actinobacteria	Actinobacteria (high G+C Gram-positive bacteria)	unclassified Actinobacteria (class)	unclassified Actinobacteria (class) (miscellaneous)	Actinobacteria bacterium OK074
A0A0N1NI50	A0A0N1NI50_9ACTN	unreviewed	Peroxiredoxin (EC 1.11.1.15)	OV450_2813	Actinobacteria bacterium OV450	184	cellular organisms	Bacteria	Terrabacteria group	Actinobacteria	Actinobacteria (high G+C Gram-positive bacteria)	unclassified Actinobacteria (class)	unclassified Actinobacteria (class) (miscellaneous)	Actinobacteria bacterium OV450
A0A0K9EV84	A0A0K9EV84_9ACTO	unreviewed	Alkyl hydroperoxide reductase (Peroxiredoxin) (Peroxiredoxin (Alkyl hydroperoxide reductase subunit C))	ACU19_00410 ACU21_00110 SAMN05421878_10190	Actinobaculum suis	186	cellular organisms	Bacteria	Terrabacteria group	Actinobacteria	Actinobacteria (high G+C Gram-positive bacteria)	Actinomycetales	Actinomycetaceae	Actinobaculum	Actinobaculum suis
K9EYL0	K9EYL0_9ACTO	unreviewed	Peroxiredoxin	HMPREF9233_00185	Actinobaculum massiliense ACS-171-V-Col2	186	cellular organisms	Bacteria	Terrabacteria group	Actinobacteria	Actinobacteria (high G+C Gram-positive bacteria)	Actinomycetales	Actinomycetaceae	Actinobaculum	Actinobaculum massiliense	Actinobaculum massiliense ACS-171-V-Col2
U1QD13	U1QD13_9ACTO	unreviewed	Antioxidant, AhpC/TSA family	HMPREF0043_00002	Actinobaculum sp. oral taxon 183 str. F0552	196	cellular organisms	Bacteria	Terrabacteria group	Actinobacteria	Actinobacteria (high G+C Gram-positive bacteria)	Actinomycetales	Actinomycetaceae	Actinobaculum	Actinobaculum sp. oral taxon 183	Actinobaculum sp. oral taxon 183 str. F0552
A0A1Q9UK09	A0A1Q9UK09_9ACTN	unreviewed	Alkyl hydroperoxide reductase	BJF79_28035	Actinomadura sp. CNU-125	185	cellular organisms	Bacteria	Terrabacteria group	Actinobacteria	Actinobacteria (high G+C Gram-positive bacteria)	Streptosporangiales	Thermomonosporaceae	Actinomadura	Actinomadura sp. CNU-125
A0A239CCG8	A0A239CCG8_9ACTN	unreviewed	Peroxiredoxin (Alkyl hydroperoxide reductase subunit C)	SAMN06265355_112133	Actinomadura mexicana	184	cellular organisms	Bacteria	Terrabacteria group	Actinobacteria	Actinobacteria (high G+C Gram-positive bacteria)	Streptosporangiales	Thermomonosporaceae	Actinomadura	Actinomadura mexicana
A0A239D4B1	A0A239D4B1_9ACTN	unreviewed	Peroxiredoxin (Alkyl hydroperoxide reductase subunit C)	SAMN05443665_1002114	Actinomadura meyerae	184	cellular organisms	Bacteria	Terrabacteria group	Actinobacteria	Actinobacteria (high G+C Gram-positive bacteria)	Streptosporangiales	Thermomonosporaceae	Actinomadura	Actinomadura meyerae
A0A2P4UJT8	A0A2P4UJT8_9ACTN	unreviewed	Alkyl hydroperoxide reductase subunit C (EC 1.11.1.15)	BTM25_39540	Actinomadura sp. 5-2	184	cellular organisms	Bacteria	Terrabacteria group	Actinobacteria	Actinobacteria (high G+C Gram-positive bacteria)	Streptosporangiales	Thermomonosporaceae	Actinomadura	Actinomadura sp. 5-2
A0A0X8K174	A0A0X8K174_9ACTO	unreviewed	Alkyl hydroperoxide reductase	AXE84_03705 BKH19_09435	Actinomyces oris	192	cellular organisms	Bacteria	Terrabacteria group	Actinobacteria	Actinobacteria (high G+C Gram-positive bacteria)	Actinomycetales	Actinomycetaceae	Actinomyces	Actinomyces oris
A0A120KL36	A0A120KL36_9ACTO	unreviewed	Alkyl hydroperoxide reductase	AXF14_05575	Actinomyces radicidentis	194	cellular organisms	Bacteria	Terrabacteria group	Actinobacteria	Actinobacteria (high G+C Gram-positive bacteria)	Actinomycetales	Actinomycetaceae	Actinomyces	Actinomyces radicidentis
A0A1D9MLR4	A0A1D9MLR4_9ACTO	unreviewed	Alkyl hydroperoxide reductase	BK816_08010	Actinomyces sp. VUL4_3	193	cellular organisms	Bacteria	Terrabacteria group	Actinobacteria	Actinobacteria (high G+C Gram-positive bacteria)	Actinomycetales	Actinomycetaceae	Actinomyces	Actinomyces sp. VUL4_3
A0A1F1FGY3	A0A1F1FGY3_9ACTO	unreviewed	Alkyl hydroperoxide reductase	HMPREF2883_05100	Actinomyces sp. HMSC075C01	192	cellular organisms	Bacteria	Terrabacteria group	Actinobacteria	Actinobacteria (high G+C Gram-positive bacteria)	Actinomycetales	Actinomycetaceae	Actinomyces	Actinomyces sp. HMSC075C01
A0A1F1VPY4	A0A1F1VPY4_9ACTO	unreviewed	Alkyl hydroperoxide reductase	HMPREF3165_05165	Actinomyces sp. HMSC08A09	192	cellular organisms	Bacteria	Terrabacteria group	Actinobacteria	Actinobacteria (high G+C Gram-positive bacteria)	Actinomycetales	Actinomycetaceae	Actinomyces	Actinomyces sp. HMSC08A09
A0A1F1WYY3	A0A1F1WYY3_9ACTO	unreviewed	Peroxiredoxin	HMPREF3152_04030	Actinomyces sp. HMSC06A08	187	cellular organisms	Bacteria	Terrabacteria group	Actinobacteria	Actinobacteria (high G+C Gram-positive bacteria)	Actinomycetales	Actinomycetaceae	Actinomyces	Actinomyces sp. HMSC06A08
A0A1M6HBQ4	A0A1M6HBQ4_9ACTO	unreviewed	Peroxiredoxin (Alkyl hydroperoxide reductase subunit C)	SAMN05216246_11448	Actinomyces denticolens	193	cellular organisms	Bacteria	Terrabacteria group	Actinobacteria	Actinobacteria (high G+C Gram-positive bacteria)	Actinomycetales	Actinomycetaceae	Actinomyces	Actinomyces denticolens
A0A1Q2TKP6	A0A1Q2TKP6_9ACTO	unreviewed	Antioxidant, AhpC/TSA family	CHIBA101_0249	Actinomyces sp. Chiba101	193	cellular organisms	Bacteria	Terrabacteria group	Actinobacteria	Actinobacteria (high G+C Gram-positive bacteria)	Actinomycetales	Actinomycetaceae	Actinomyces	Actinomyces sp. Chiba101
A0A1Q5PXX5	A0A1Q5PXX5_9ACTO	unreviewed	Peroxiredoxin	BSZ40_02595	Actinomyces hordeovulneris	187	cellular organisms	Bacteria	Terrabacteria group	Actinobacteria	Actinobacteria (high G+C Gram-positive bacteria)	Actinomycetales	Actinomycetaceae	Actinomyces	Actinomyces hordeovulneris
A0A1Q5Q405	A0A1Q5Q405_9ACTO	unreviewed	Peroxiredoxin (Peroxiredoxin (Alkyl hydroperoxide reductase subunit C))	BSZ39_03630 SAMN02910418_01701	Actinomyces nasicola	187	cellular organisms	Bacteria	Terrabacteria group	Actinobacteria	Actinobacteria (high G+C Gram-positive bacteria)	Actinomycetales	Actinomycetaceae	Actinomyces	Actinomyces nasicola
A0A1Q8HTB4	A0A1Q8HTB4_9ACTO	unreviewed	Alkyl hydroperoxide reductase (Peroxiredoxin)	BKH17_06800 BKH18_10290 CYJ23_06115	Actinomyces oris	192	cellular organisms	Bacteria	Terrabacteria group	Actinobacteria	Actinobacteria (high G+C Gram-positive bacteria)	Actinomycetales	Actinomycetaceae	Actinomyces	Actinomyces oris
A0A1Q8VEA6	A0A1Q8VEA6_9ACTO	unreviewed	Alkyl hydroperoxide reductase	BKH29_01080	Actinomyces oris	192	cellular organisms	Bacteria	Terrabacteria group	Actinobacteria	Actinobacteria (high G+C Gram-positive bacteria)	Actinomycetales	Actinomycetaceae	Actinomyces	Actinomyces oris
A0A1Q8VPS3	A0A1Q8VPS3_9ACTO	unreviewed	Alkyl hydroperoxide reductase	BKH28_04440	Actinomyces oris	192	cellular organisms	Bacteria	Terrabacteria group	Actinobacteria	Actinobacteria (high G+C Gram-positive bacteria)	Actinomycetales	Actinomycetaceae	Actinomyces	Actinomyces oris
A0A1Q8W3W9	A0A1Q8W3W9_9ACTO	unreviewed	Alkyl hydroperoxide reductase	BKH30_01100 BKH31_04850 BKH32_08495	Actinomyces oris	192	cellular organisms	Bacteria	Terrabacteria group	Actinobacteria	Actinobacteria (high G+C Gram-positive bacteria)	Actinomycetales	Actinomycetaceae	Actinomyces	Actinomyces oris
A0A1Q8WU46	A0A1Q8WU46_9ACTO	unreviewed	Alkyl hydroperoxide reductase	BKH20_03360 BKH22_07250 BKH23_05620 BKH27_06190	Actinomyces oris	192	cellular organisms	Bacteria	Terrabacteria group	Actinobacteria	Actinobacteria (high G+C Gram-positive bacteria)	Actinomycetales	Actinomycetaceae	Actinomyces	Actinomyces oris
A0A1Q8X237	A0A1Q8X237_9ACTO	unreviewed	Alkyl hydroperoxide reductase	BKH15_12460	Actinomyces oris	192	cellular organisms	Bacteria	Terrabacteria group	Actinobacteria	Actinobacteria (high G+C Gram-positive bacteria)	Actinomycetales	Actinomycetaceae	Actinomyces	Actinomyces oris
A0A1Q8X881	A0A1Q8X881_9ACTO	unreviewed	Alkyl hydroperoxide reductase	BKH16_06175	Actinomyces oris	192	cellular organisms	Bacteria	Terrabacteria group	Actinobacteria	Actinobacteria (high G+C Gram-positive bacteria)	Actinomycetales	Actinomycetaceae	Actinomyces	Actinomyces oris
A0A1Q8XQ65	A0A1Q8XQ65_ACTNA	unreviewed	Alkyl hydroperoxide reductase (Peroxiredoxin)	BKH12_03185 CYJ18_02840	Actinomyces naeslundii	192	cellular organisms	Bacteria	Terrabacteria group	Actinobacteria	Actinobacteria (high G+C Gram-positive bacteria)	Actinomycetales	Actinomycetaceae	Actinomyces	Actinomyces naeslundii
A0A1V0KL21	A0A1V0KL21_9ACTO	unreviewed	Alkyl hydroperoxide reductase	B6G06_08855	Actinomyces gaoshouyii	193	cellular organisms	Bacteria	Terrabacteria group	Actinobacteria	Actinobacteria (high G+C Gram-positive bacteria)	Actinomycetales	Actinomycetaceae	Actinomyces	Actinomyces gaoshouyii
A0A2I1INT7	A0A2I1INT7_9ACTO	unreviewed	Peroxiredoxin	ahpC CYJ19_03835	Actinomyces neuii	187	cellular organisms	Bacteria	Terrabacteria group	Actinobacteria	Actinobacteria (high G+C Gram-positive bacteria)	Actinomycetales	Actinomycetaceae	Actinomyces	Actinomyces neuii
A0A2I1JNR8	A0A2I1JNR8_ACTNA	unreviewed	Peroxiredoxin	CYJ24_04285	Actinomyces naeslundii	192	cellular organisms	Bacteria	Terrabacteria group	Actinobacteria	Actinobacteria (high G+C Gram-positive bacteria)	Actinomycetales	Actinomycetaceae	Actinomyces	Actinomyces naeslundii
A0A2I1KRE8	A0A2I1KRE8_9ACTO	unreviewed	Peroxiredoxin	CYJ26_08980	Actinomyces urogenitalis	193	cellular organisms	Bacteria	Terrabacteria group	Actinobacteria	Actinobacteria (high G+C Gram-positive bacteria)	Actinomycetales	Actinomycetaceae	Actinomyces	Actinomyces urogenitalis
A0A2I2ITZ1	A0A2I2ITZ1_9ACTO	unreviewed	Peroxiredoxin	ahpC CYJ21_01270	Actinomyces sp. UMB0138	187	cellular organisms	Bacteria	Terrabacteria group	Actinobacteria	Actinobacteria (high G+C Gram-positive bacteria)	Actinomycetales	Actinomycetaceae	Actinomyces	Actinomyces sp. UMB0138
A0A2N6UP40	A0A2N6UP40_9ACTO	unreviewed	Peroxiredoxin (EC 1.11.1.15)	CJ187_00565	Actinomyces hominis	187	cellular organisms	Bacteria	Terrabacteria group	Actinobacteria	Actinobacteria (high G+C Gram-positive bacteria)	Actinomycetales	Actinomycetaceae	Actinomyces	Actinomyces hominis
C0W4Q1	C0W4Q1_9ACTO	unreviewed	Antioxidant, AhpC/TSA family (EC 1.11.1.15)	HMPREF0058_0845	Actinomyces urogenitalis DSM 15434	200	cellular organisms	Bacteria	Terrabacteria group	Actinobacteria	Actinobacteria (high G+C Gram-positive bacteria)	Actinomycetales	Actinomycetaceae	Actinomyces	Actinomyces urogenitalis	Actinomyces urogenitalis DSM 15434
E7N7E8	E7N7E8_9ACTO	unreviewed	Antioxidant, AhpC/TSA family (EC 1.11.1.15)	HMPREF9057_00701	Actinomyces sp. oral taxon 171 str. F0337	192	cellular organisms	Bacteria	Terrabacteria group	Actinobacteria	Actinobacteria (high G+C Gram-positive bacteria)	Actinomycetales	Actinomycetaceae	Actinomyces	Actinomyces sp. oral taxon 171	Actinomyces sp. oral taxon 171 str. F0337
F2UXX0	F2UXX0_ACTVI	unreviewed	Uncharacterized protein	HMPREF0059_00923	Actinomyces viscosus C505	192	cellular organisms	Bacteria	Terrabacteria group	Actinobacteria	Actinobacteria (high G+C Gram-positive bacteria)	Actinomycetales	Actinomycetaceae	Actinomyces	Actinomyces viscosus	Actinomyces viscosus C505
F3P9R3	F3P9R3_9ACTO	unreviewed	Antioxidant, AhpC/TSA family	HMPREF9056_01788	Actinomyces sp. oral taxon 170 str. F0386	198	cellular organisms	Bacteria	Terrabacteria group	Actinobacteria	Actinobacteria (high G+C Gram-positive bacteria)	Actinomycetales	Actinomycetaceae	Actinomyces	Actinomyces sp. oral taxon 170	Actinomyces sp. oral taxon 170 str. F0386
F9EC93	F9EC93_9ACTO	unreviewed	Alkyl hydroperoxide reductase C (EC 1.11.1.15)	ahpC HMPREF9062_0106	Actinomyces sp. oral taxon 448 str. F0400	193	cellular organisms	Bacteria	Terrabacteria group	Actinobacteria	Actinobacteria (high G+C Gram-positive bacteria)	Actinomycetales	Actinomycetaceae	Actinomyces	Actinomyces sp. oral taxon 448	Actinomyces sp. oral taxon 448 str. F0400
F9PGQ0	F9PGQ0_9ACTO	unreviewed	Redoxin	HMPREF9058_1266	Actinomyces sp. oral taxon 175 str. F0384	192	cellular organisms	Bacteria	Terrabacteria group	Actinobacteria	Actinobacteria (high G+C Gram-positive bacteria)	Actinomycetales	Actinomycetaceae	Actinomyces	Actinomyces sp. oral taxon 175	Actinomyces sp. oral taxon 175 str. F0384
G9PQ27	G9PQ27_9ACTO	unreviewed	Alkyl hydroperoxide reductase subunit C	HMPREF0975_02498	Actinomyces sp. oral taxon 849 str. F0330	192	cellular organisms	Bacteria	Terrabacteria group	Actinobacteria	Actinobacteria (high G+C Gram-positive bacteria)	Actinomycetales	Actinomycetaceae	Actinomyces	Actinomyces sp. oral taxon 849	Actinomyces sp. oral taxon 849 str. F0330
J1HPY6	J1HPY6_9ACTO	unreviewed	Redoxin	HMPREF1318_1824	Actinomyces massiliensis F0489	193	cellular organisms	Bacteria	Terrabacteria group	Actinobacteria	Actinobacteria (high G+C Gram-positive bacteria)	Actinomycetales	Actinomycetaceae	Actinomyces	Actinomyces massiliensis	Actinomyces massiliensis F0489
J3F4S0	J3F4S0_ACTNH	unreviewed	Redoxin	HMPREF1129_2459	Actinomyces naeslundii (strain ATCC 12104 / DSM 43013 / JCM 8349 / NCTC 10301 / Howell 279)	192	cellular organisms	Bacteria	Terrabacteria group	Actinobacteria	Actinobacteria (high G+C Gram-positive bacteria)	Actinomycetales	Actinomycetaceae	Actinomyces	Actinomyces naeslundii	Actinomyces naeslundii (strain ATCC 12104 / DSM 43013 / JCM 8349 / NCTC 10301 / Howell 279)
K0Z596	K0Z596_9ACTO	unreviewed	Peroxiredoxin	HMPREF9240_00678	Actinomyces neuii BVS029A5	187	cellular organisms	Bacteria	Terrabacteria group	Actinobacteria	Actinobacteria (high G+C Gram-positive bacteria)	Actinomycetales	Actinomycetaceae	Actinomyces	Actinomyces neuii	Actinomyces neuii BVS029A5
U1Q090	U1Q090_9ACTO	unreviewed	Antioxidant, AhpC/TSA family	HMPREF1549_03051	Actinomyces johnsonii F0510	192	cellular organisms	Bacteria	Terrabacteria group	Actinobacteria	Actinobacteria (high G+C Gram-positive bacteria)	Actinomycetales	Actinomycetaceae	Actinomyces	Actinomyces johnsonii	Actinomyces johnsonii F0510
U1Q2K3	U1Q2K3_9ACTO	unreviewed	Antioxidant, AhpC/TSA family	HMPREF1979_02812	Actinomyces johnsonii F0542	192	cellular organisms	Bacteria	Terrabacteria group	Actinobacteria	Actinobacteria (high G+C Gram-positive bacteria)	Actinomycetales	Actinomycetaceae	Actinomyces	Actinomyces johnsonii	Actinomyces johnsonii F0542
W1VNT9	W1VNT9_9ACTO	unreviewed	Peroxiredoxin	Q605_AUC00282G0002	Actinomyces urogenitalis DORA_12	193	cellular organisms	Bacteria	Terrabacteria group	Actinobacteria	Actinobacteria (high G+C Gram-positive bacteria)	Actinomycetales	Actinomycetaceae	Actinomyces	Actinomyces urogenitalis	Actinomyces urogenitalis DORA_12
A0A1H0S790	A0A1H0S790_9PSEU	unreviewed	Peroxiredoxin (Alkyl hydroperoxide reductase subunit C)	SAMN05192558_108319	Alloactinosynnema album	184	cellular organisms	Bacteria	Terrabacteria group	Actinobacteria	Actinobacteria (high G+C Gram-positive bacteria)	Pseudonocardiales	Pseudonocardiaceae	Alloactinosynnema	Alloactinosynnema album
A0A1H2LEQ4	A0A1H2LEQ4_9ACTO	unreviewed	Peroxiredoxin (Alkyl hydroperoxide reductase subunit C)	SAMN04489737_0902	Arcanobacterium phocae	187	cellular organisms	Bacteria	Terrabacteria group	Actinobacteria	Actinobacteria (high G+C Gram-positive bacteria)	Actinomycetales	Actinomycetaceae	Arcanobacterium	Arcanobacterium phocae
D7BK46	D7BK46_ARCHD	unreviewed	Peroxiredoxin	Arch_1323	Arcanobacterium haemolyticum (strain ATCC 9345 / DSM 20595 / NBRC 15585 / NCTC 8452 / 11018)	187	cellular organisms	Bacteria	Terrabacteria group	Actinobacteria	Actinobacteria (high G+C Gram-positive bacteria)	Actinomycetales	Actinomycetaceae	Arcanobacterium	Arcanobacterium haemolyticum (Corynebacterium haemolyticum)	Arcanobacterium haemolyticum (strain ATCC 9345 / DSM 20595 / NBRC 15585 / NCTC 8452 / 11018)
A0A0K1FC42	A0A0K1FC42_9MICO	unreviewed	Alkyl hydroperoxide reductase (EC 1.11.1.15)	ADJ73_13195	Arsenicicoccus sp. oral taxon 190	187	cellular organisms	Bacteria	Terrabacteria group	Actinobacteria	Actinobacteria (high G+C Gram-positive bacteria)	Micrococcales	Intrasporangiaceae	Arsenicicoccus	Arsenicicoccus sp. oral taxon 190
K6W8T5	K6W8T5_9MICO	unreviewed	Alkyl hydroperoxide reductase subunit C	ahpC AUCHE_08_04830	Austwickia chelonae NBRC 105200	187	cellular organisms	Bacteria	Terrabacteria group	Actinobacteria	Actinobacteria (high G+C Gram-positive bacteria)	Micrococcales	Dermatophilaceae	Austwickia	Austwickia chelonae	Austwickia chelonae NBRC 105200
A0A072MSD6	A0A072MSD6_9BIFI	unreviewed	Alkyl hydroperoxide reductase (EC 1.11.1.15)	AW18_09755	Bifidobacterium pseudocatenulatum IPLA36007	187	cellular organisms	Bacteria	Terrabacteria group	Actinobacteria	Actinobacteria (high G+C Gram-positive bacteria)	Bifidobacteriales	Bifidobacteriaceae	Bifidobacterium	Bifidobacterium pseudocatenulatum	Bifidobacterium pseudocatenulatum IPLA36007
A0A076JBJ8	A0A076JBJ8_9BIFI	unreviewed	AhpC Alkyl hydroperoxide reductase C22 protein (EC 1.11.1.15)	BCOR_0080	Bifidobacterium coryneforme	187	cellular organisms	Bacteria	Terrabacteria group	Actinobacteria	Actinobacteria (high G+C Gram-positive bacteria)	Bifidobacteriales	Bifidobacteriaceae	Bifidobacterium	Bifidobacterium coryneforme
A0A083X646	A0A083X646_BIFLN	unreviewed	Alkyl hydroperoxide reductase (EC 1.11.1.15)	BL171B_08140	Bifidobacterium longum subsp. longum 17-1B	187	cellular organisms	Bacteria	Terrabacteria group	Actinobacteria	Actinobacteria (high G+C Gram-positive bacteria)	Bifidobacteriales	Bifidobacteriaceae	Bifidobacterium	Bifidobacterium longum	Bifidobacterium longum subsp. longum	Bifidobacterium longum subsp. longum 17-1B
A0A083XQM8	A0A083XQM8_BIFLN	unreviewed	Alkyl hydroperoxide reductase (EC 1.11.1.15)	EK13BL_10095	Bifidobacterium longum subsp. longum EK13	187	cellular organisms	Bacteria	Terrabacteria group	Actinobacteria	Actinobacteria (high G+C Gram-positive bacteria)	Bifidobacteriales	Bifidobacteriaceae	Bifidobacterium	Bifidobacterium longum	Bifidobacterium longum subsp. longum	Bifidobacterium longum subsp. longum EK13
A0A083XUY3	A0A083XUY3_BIFLI	unreviewed	Alkyl hydroperoxide reductase (EC 1.11.1.15)	EK3BL_00020	Bifidobacterium longum subsp. infantis EK3	187	cellular organisms	Bacteria	Terrabacteria group	Actinobacteria	Actinobacteria (high G+C Gram-positive bacteria)	Bifidobacteriales	Bifidobacteriaceae	Bifidobacterium	Bifidobacterium longum	Bifidobacterium longum subsp. infantis	Bifidobacterium longum subsp. infantis EK3
A0A086YWC2	A0A086YWC2_9BIFI	unreviewed	Peroxiredoxin (EC 1.11.1.15)	BACT_0026	Bifidobacterium actinocoloniiforme DSM 22766	187	cellular organisms	Bacteria	Terrabacteria group	Actinobacteria	Actinobacteria (high G+C Gram-positive bacteria)	Bifidobacteriales	Bifidobacteriaceae	Bifidobacterium	Bifidobacterium actinocoloniiforme	Bifidobacterium actinocoloniiforme DSM 22766
A0A086ZKY3	A0A086ZKY3_9BIFI	unreviewed	Peroxiredoxin (EC 1.11.1.15)	BBOU_1156	Bifidobacterium boum	187	cellular organisms	Bacteria	Terrabacteria group	Actinobacteria	Actinobacteria (high G+C Gram-positive bacteria)	Bifidobacteriales	Bifidobacteriaceae	Bifidobacterium	Bifidobacterium boum
A0A086ZSL7	A0A086ZSL7_9BIFI	unreviewed	Peroxiredoxin (EC 1.11.1.15)	BBIA_0941	Bifidobacterium biavatii DSM 23969	187	cellular organisms	Bacteria	Terrabacteria group	Actinobacteria	Actinobacteria (high G+C Gram-positive bacteria)	Bifidobacteriales	Bifidobacteriaceae	Bifidobacterium	Bifidobacterium biavatii	Bifidobacterium biavatii DSM 23969
A0A087A048	A0A087A048_9BIFI	unreviewed	Alkyl hydroperoxide reductase C22 protein (EC 1.11.1.15)	BCAL_2070	Bifidobacterium callitrichos DSM 23973	187	cellular organisms	Bacteria	Terrabacteria group	Actinobacteria	Actinobacteria (high G+C Gram-positive bacteria)	Bifidobacteriales	Bifidobacteriaceae	Bifidobacterium	Bifidobacterium callitrichos	Bifidobacterium callitrichos DSM 23973
A0A087AN21	A0A087AN21_9BIFI	unreviewed	Peroxiredoxin (EC 1.11.1.15)	BIGA_1675	Bifidobacterium gallinarum	187	cellular organisms	Bacteria	Terrabacteria group	Actinobacteria	Actinobacteria (high G+C Gram-positive bacteria)	Bifidobacteriales	Bifidobacteriaceae	Bifidobacterium	Bifidobacterium gallinarum
A0A087AYR7	A0A087AYR7_9BIFI	unreviewed	Peroxiredoxin (EC 1.11.1.15)	BKAS_1799	Bifidobacterium kashiwanohense JCM 15439 = DSM 21854	187	cellular organisms	Bacteria	Terrabacteria group	Actinobacteria	Actinobacteria (high G+C Gram-positive bacteria)	Bifidobacteriales	Bifidobacteriaceae	Bifidobacterium	Bifidobacterium kashiwanohense	Bifidobacterium kashiwanohense JCM 15439 = DSM 21854
A0A087BIU7	A0A087BIU7_BIFLN	unreviewed	Peroxiredoxin (EC 1.11.1.15)	BLSS_1534	Bifidobacterium longum subsp. suis	187	cellular organisms	Bacteria	Terrabacteria group	Actinobacteria	Actinobacteria (high G+C Gram-positive bacteria)	Bifidobacteriales	Bifidobacteriaceae	Bifidobacterium	Bifidobacterium longum	Bifidobacterium longum subsp. suis
A0A087BK19	A0A087BK19_9BIFI	unreviewed	Peroxiredoxin (EC 1.11.1.15)	BMERY_1704	Bifidobacterium merycicum	175	cellular organisms	Bacteria	Terrabacteria group	Actinobacteria	Actinobacteria (high G+C Gram-positive bacteria)	Bifidobacteriales	Bifidobacteriaceae	Bifidobacterium	Bifidobacterium merycicum
A0A087BSK0	A0A087BSK0_9BIFI	unreviewed	Peroxiredoxin (EC 1.11.1.15)	BMIN_1263	Bifidobacterium minimum	187	cellular organisms	Bacteria	Terrabacteria group	Actinobacteria	Actinobacteria (high G+C Gram-positive bacteria)	Bifidobacteriales	Bifidobacteriaceae	Bifidobacterium	Bifidobacterium minimum
A0A087CHR5	A0A087CHR5_9BIFI	unreviewed	Alkylhydroperoxide AhpC (EC 1.11.1.15)	BPSY_0606	Bifidobacterium psychraerophilum	187	cellular organisms	Bacteria	Terrabacteria group	Actinobacteria	Actinobacteria (high G+C Gram-positive bacteria)	Bifidobacteriales	Bifidobacteriaceae	Bifidobacterium	Bifidobacterium psychraerophilum
A0A087CIS3	A0A087CIS3_9BIFI	unreviewed	Peroxiredoxin (EC 1.11.1.15)	BPULL_1310	Bifidobacterium pullorum	187	cellular organisms	Bacteria	Terrabacteria group	Actinobacteria	Actinobacteria (high G+C Gram-positive bacteria)	Bifidobacteriales	Bifidobacteriaceae	Bifidobacterium	Bifidobacterium pullorum
A0A087CKM2	A0A087CKM2_9BIFI	unreviewed	Peroxiredoxin (EC 1.11.1.15)	BREU_2221	Bifidobacterium reuteri DSM 23975	195	cellular organisms	Bacteria	Terrabacteria group	Actinobacteria	Actinobacteria (high G+C Gram-positive bacteria)	Bifidobacteriales	Bifidobacteriaceae	Bifidobacterium	Bifidobacterium reuteri	Bifidobacterium reuteri DSM 23975
A0A087CR12	A0A087CR12_9BIFI	unreviewed	Peroxiredoxin (EC 1.11.1.15)	BSAE_1579	Bifidobacterium saeculare DSM 6531 = LMG 14934	187	cellular organisms	Bacteria	Terrabacteria group	Actinobacteria	Actinobacteria (high G+C Gram-positive bacteria)	Bifidobacteriales	Bifidobacteriaceae	Bifidobacterium	Bifidobacterium saeculare	Bifidobacterium saeculare DSM 6531 = LMG 14934
A0A087D861	A0A087D861_9BIFI	unreviewed	Peroxiredoxin (EC 1.11.1.15)	BISA_0998	Bifidobacterium saguini DSM 23967	187	cellular organisms	Bacteria	Terrabacteria group	Actinobacteria	Actinobacteria (high G+C Gram-positive bacteria)	Bifidobacteriales	Bifidobacteriaceae	Bifidobacterium	Bifidobacterium saguini	Bifidobacterium saguini DSM 23967
A0A087DDY6	A0A087DDY6_9BIFI	unreviewed	Peroxiredoxin (EC 1.11.1.15)	BSCA_0228	Bifidobacterium scardovii	187	cellular organisms	Bacteria	Terrabacteria group	Actinobacteria	Actinobacteria (high G+C Gram-positive bacteria)	Bifidobacteriales	Bifidobacteriaceae	Bifidobacterium	Bifidobacterium scardovii
A0A087DY27	A0A087DY27_9BIFI	unreviewed	Alkyl hydroperoxide reductase C22 protein (EC 1.11.1.15)	BPORC_1212	Bifidobacterium thermacidophilum subsp. porcinum	187	cellular organisms	Bacteria	Terrabacteria group	Actinobacteria	Actinobacteria (high G+C Gram-positive bacteria)	Bifidobacteriales	Bifidobacteriaceae	Bifidobacterium	Bifidobacterium thermacidophilum	Bifidobacterium thermacidophilum subsp. porcinum
A0A087DYV4	A0A087DYV4_9BIFI	unreviewed	Peroxiredoxin (EC 1.11.1.15)	BPORC_1465	Bifidobacterium thermacidophilum subsp. porcinum	187	cellular organisms	Bacteria	Terrabacteria group	Actinobacteria	Actinobacteria (high G+C Gram-positive bacteria)	Bifidobacteriales	Bifidobacteriaceae	Bifidobacterium	Bifidobacterium thermacidophilum	Bifidobacterium thermacidophilum subsp. porcinum
A0A087E0T1	A0A087E0T1_9BIFI	unreviewed	Peroxiredoxin (EC 1.11.1.15)	BSTEL_0968	Bifidobacterium stellenboschense	187	cellular organisms	Bacteria	Terrabacteria group	Actinobacteria	Actinobacteria (high G+C Gram-positive bacteria)	Bifidobacteriales	Bifidobacteriaceae	Bifidobacterium	Bifidobacterium stellenboschense
A0A087E278	A0A087E278_9BIFI	unreviewed	AhpC Alkyl hydroperoxide reductase C22 protein (EC 1.11.1.15)	THER5_0062	Bifidobacterium thermacidophilum subsp. thermacidophilum	187	cellular organisms	Bacteria	Terrabacteria group	Actinobacteria	Actinobacteria (high G+C Gram-positive bacteria)	Bifidobacteriales	Bifidobacteriaceae	Bifidobacterium	Bifidobacterium thermacidophilum	Bifidobacterium thermacidophilum subsp. thermacidophilum
A0A087EDJ6	A0A087EDJ6_9BIFI	unreviewed	Alkyl hydroperoxide reductase C22 protein (EC 1.11.1.15)	BTHE_1583	Bifidobacterium thermophilum	187	cellular organisms	Bacteria	Terrabacteria group	Actinobacteria	Actinobacteria (high G+C Gram-positive bacteria)	Bifidobacteriales	Bifidobacteriaceae	Bifidobacterium	Bifidobacterium thermophilum
A0A087EKX9	A0A087EKX9_9BIFI	unreviewed	Alkyl hydroperoxide reductase, AhpC/TSA family protein (EC 1.11.1.15)	BITS_1741	Bifidobacterium tsurumiense	187	cellular organisms	Bacteria	Terrabacteria group	Actinobacteria	Actinobacteria (high G+C Gram-positive bacteria)	Bifidobacteriales	Bifidobacteriaceae	Bifidobacterium	Bifidobacterium tsurumiense
A0A087VSI7	A0A087VSI7_9BIFI	unreviewed	Peroxiredoxin (EC 1.11.1.15)	BINDI_0022	Bifidobacterium indicum LMG 11587 = DSM 20214	187	cellular organisms	Bacteria	Terrabacteria group	Actinobacteria	Actinobacteria (high G+C Gram-positive bacteria)	Bifidobacteriales	Bifidobacteriaceae	Bifidobacterium	Bifidobacterium indicum	Bifidobacterium indicum LMG 11587 = DSM 20214
A0A0A0UG23	A0A0A0UG23_BIFLN	unreviewed	Peroxiredoxin	BLGT_00430	Bifidobacterium longum subsp. longum GT15	187	cellular organisms	Bacteria	Terrabacteria group	Actinobacteria	Actinobacteria (high G+C Gram-positive bacteria)	Bifidobacteriales	Bifidobacteriaceae	Bifidobacterium	Bifidobacterium longum	Bifidobacterium longum subsp. longum	Bifidobacterium longum subsp. longum GT15
A0A0A1GLR5	A0A0A1GLR5_BIFLN	unreviewed	Peroxiredoxin	BL105A_0032	Bifidobacterium longum	188	cellular organisms	Bacteria	Terrabacteria group	Actinobacteria	Actinobacteria (high G+C Gram-positive bacteria)	Bifidobacteriales	Bifidobacteriaceae	Bifidobacterium	Bifidobacterium longum
A0A0A6VIX3	A0A0A6VIX3_BIFLN	unreviewed	Alkyl hydroperoxide reductase (EC 1.11.1.15) (Peroxiredoxin)	ahpC BLOI2_1439 DD707_00160 NL89_08795	Bifidobacterium longum subsp. longum	187	cellular organisms	Bacteria	Terrabacteria group	Actinobacteria	Actinobacteria (high G+C Gram-positive bacteria)	Bifidobacteriales	Bifidobacteriaceae	Bifidobacterium	Bifidobacterium longum	Bifidobacterium longum subsp. longum
A0A0A7I7Z6	A0A0A7I7Z6_9BIFI	unreviewed	Alkyl hydroperoxide reductase (EC 1.11.1.15)	AH68_10290	Bifidobacterium kashiwanohense PV20-2	187	cellular organisms	Bacteria	Terrabacteria group	Actinobacteria	Actinobacteria (high G+C Gram-positive bacteria)	Bifidobacteriales	Bifidobacteriaceae	Bifidobacterium	Bifidobacterium kashiwanohense	Bifidobacterium kashiwanohense PV20-2
A0A0A8LZC3	A0A0A8LZC3_BIFLI	unreviewed	Peroxiredoxin	BFS25_02370 RY67_693	Bifidobacterium longum subsp. infantis	187	cellular organisms	Bacteria	Terrabacteria group	Actinobacteria	Actinobacteria (high G+C Gram-positive bacteria)	Bifidobacteriales	Bifidobacteriaceae	Bifidobacterium	Bifidobacterium longum	Bifidobacterium longum subsp. infantis
A0A0B5BJR1	A0A0B5BJR1_BIFAD	unreviewed	Alkyl hydroperoxide reductase protein C	BBMN23_1800	Bifidobacterium adolescentis	187	cellular organisms	Bacteria	Terrabacteria group	Actinobacteria	Actinobacteria (high G+C Gram-positive bacteria)	Bifidobacteriales	Bifidobacteriaceae	Bifidobacterium	Bifidobacterium adolescentis
A0A0E2Z6U3	A0A0E2Z6U3_BIFBI	unreviewed	Alkyl hydroperoxide reductase (EC 1.11.1.15) (Peroxiredoxin)	APS66_01595 B0085_0763 B5784_0354 LMG11582_0657 LMG11583_0578 RY70_86	Bifidobacterium bifidum	187	cellular organisms	Bacteria	Terrabacteria group	Actinobacteria	Actinobacteria (high G+C Gram-positive bacteria)	Bifidobacteriales	Bifidobacteriaceae	Bifidobacterium	Bifidobacterium bifidum
A0A0H2NST7	A0A0H2NST7_BIFBI	unreviewed	Peroxiredoxin	A0008_0512	Bifidobacterium bifidum	192	cellular organisms	Bacteria	Terrabacteria group	Actinobacteria	Actinobacteria (high G+C Gram-positive bacteria)	Bifidobacteriales	Bifidobacteriaceae	Bifidobacterium	Bifidobacterium bifidum
A0A0H3EAW9	A0A0H3EAW9_BIFBP	unreviewed	AhpC Alkyl hydroperoxide reductase C22 protein (EC 1.11.1.15)	ahpC BBPR_0039	Bifidobacterium bifidum (strain PRL2010)	187	cellular organisms	Bacteria	Terrabacteria group	Actinobacteria	Actinobacteria (high G+C Gram-positive bacteria)	Bifidobacteriales	Bifidobacteriaceae	Bifidobacterium	Bifidobacterium bifidum	Bifidobacterium bifidum (strain PRL2010)
A0A0L0LUY5	A0A0L0LUY5_BIFBR	unreviewed	Alkyl hydroperoxide reductase C22 protein (Peroxiredoxin)	BB139W423_0045 BB215W447A_0048 BBRI4_1c102 CNCMI4321_0032 HMPREF3193_00414 NRBB57_0062	Bifidobacterium breve	187	cellular organisms	Bacteria	Terrabacteria group	Actinobacteria	Actinobacteria (high G+C Gram-positive bacteria)	Bifidobacteriales	Bifidobacteriaceae	Bifidobacterium	Bifidobacterium breve
A0A0L7AVA8	A0A0L7AVA8_BIFBR	unreviewed	Peroxiredoxin	BBM1128_10060	Bifidobacterium breve MCC 1128	187	cellular organisms	Bacteria	Terrabacteria group	Actinobacteria	Actinobacteria (high G+C Gram-positive bacteria)	Bifidobacteriales	Bifidobacteriaceae	Bifidobacterium	Bifidobacterium breve	Bifidobacterium breve MCC 1128
A0A0L7BWH1	A0A0L7BWH1_BIFBR	unreviewed	Peroxiredoxin	BBM1340_03585	Bifidobacterium breve MCC 1340	187	cellular organisms	Bacteria	Terrabacteria group	Actinobacteria	Actinobacteria (high G+C Gram-positive bacteria)	Bifidobacteriales	Bifidobacteriaceae	Bifidobacterium	Bifidobacterium breve	Bifidobacterium breve MCC 1340
A0A0L7CCG0	A0A0L7CCG0_BIFBR	unreviewed	Peroxiredoxin	BBM1454_01330	Bifidobacterium breve MCC 1454	187	cellular organisms	Bacteria	Terrabacteria group	Actinobacteria	Actinobacteria (high G+C Gram-positive bacteria)	Bifidobacteriales	Bifidobacteriaceae	Bifidobacterium	Bifidobacterium breve	Bifidobacterium breve MCC 1454
A0A0L7D4X8	A0A0L7D4X8_BIFBR	unreviewed	Peroxiredoxin	BBM1114_00110	Bifidobacterium breve MCC 1114	187	cellular organisms	Bacteria	Terrabacteria group	Actinobacteria	Actinobacteria (high G+C Gram-positive bacteria)	Bifidobacteriales	Bifidobacteriaceae	Bifidobacterium	Bifidobacterium breve	Bifidobacterium breve MCC 1114
A0A0M3TJA1	A0A0M3TJA1_BIFLN	unreviewed	Alkyl hydroperoxide reductase C22 protein (Peroxiredoxin) (EC 1.11.1.15)	APC1461_0050 BBG7_0026	Bifidobacterium longum	187	cellular organisms	Bacteria	Terrabacteria group	Actinobacteria	Actinobacteria (high G+C Gram-positive bacteria)	Bifidobacteriales	Bifidobacteriaceae	Bifidobacterium	Bifidobacterium longum
A0A0M4M0C5	A0A0M4M0C5_BIFBR	unreviewed	Alkyl hydroperoxide reductase C22 protein (Peroxiredoxin)	NRBB56_0045 RY69_2012	Bifidobacterium breve	187	cellular organisms	Bacteria	Terrabacteria group	Actinobacteria	Actinobacteria (high G+C Gram-positive bacteria)	Bifidobacteriales	Bifidobacteriaceae	Bifidobacterium	Bifidobacterium breve
A0A0S2MFV3	A0A0S2MFV3_BIFLN	unreviewed	Alkyl hydroperoxide reductase C22 protein	BBL306_0027	Bifidobacterium longum subsp. longum	187	cellular organisms	Bacteria	Terrabacteria group	Actinobacteria	Actinobacteria (high G+C Gram-positive bacteria)	Bifidobacteriales	Bifidobacteriaceae	Bifidobacterium	Bifidobacterium longum	Bifidobacterium longum subsp. longum
A0A133KSP8	A0A133KSP8_BIFBI	unreviewed	Peroxiredoxin	HMPREF3196_00233	Bifidobacterium bifidum	188	cellular organisms	Bacteria	Terrabacteria group	Actinobacteria	Actinobacteria (high G+C Gram-positive bacteria)	Bifidobacteriales	Bifidobacteriaceae	Bifidobacterium	Bifidobacterium bifidum
A0A133LR28	A0A133LR28_BIFLN	unreviewed	Peroxiredoxin	HMPREF3231_00583	Bifidobacterium longum	188	cellular organisms	Bacteria	Terrabacteria group	Actinobacteria	Actinobacteria (high G+C Gram-positive bacteria)	Bifidobacteriales	Bifidobacteriaceae	Bifidobacterium	Bifidobacterium longum
A0A151C705	A0A151C705_BIFLN	unreviewed	Alkyl hydrogen peroxide reductase (Alkyl hydroperoxide reductase) (EC 1.11.1.15)	ahpC APS65_09805 B624_0026	Bifidobacterium longum	187	cellular organisms	Bacteria	Terrabacteria group	Actinobacteria	Actinobacteria (high G+C Gram-positive bacteria)	Bifidobacteriales	Bifidobacteriaceae	Bifidobacterium	Bifidobacterium longum
A0A174CGG7	A0A174CGG7_9BIFI	unreviewed	AhpC Alkyl hydroperoxide reductase C22 protein (EC 1.11.1.15) (Alkyl hydroperoxide reductase)	ahpC BPS1E_1290 ERS852455_01932	Bifidobacterium pseudocatenulatum	187	cellular organisms	Bacteria	Terrabacteria group	Actinobacteria	Actinobacteria (high G+C Gram-positive bacteria)	Bifidobacteriales	Bifidobacteriaceae	Bifidobacterium	Bifidobacterium pseudocatenulatum
A0A1D7UKY7	A0A1D7UKY7_BIFLN	unreviewed	Peroxiredoxin	BL1206_0026	Bifidobacterium longum subsp. longum	187	cellular organisms	Bacteria	Terrabacteria group	Actinobacteria	Actinobacteria (high G+C Gram-positive bacteria)	Bifidobacteriales	Bifidobacteriaceae	Bifidobacterium	Bifidobacterium longum	Bifidobacterium longum subsp. longum
A0A1Q6ESK8	A0A1Q6ESK8_9BIFI	unreviewed	Peroxiredoxin	BHV59_02625	Bifidobacterium sp. 56_9_plus	187	cellular organisms	Bacteria	Terrabacteria group	Actinobacteria	Actinobacteria (high G+C Gram-positive bacteria)	Bifidobacteriales	Bifidobacteriaceae	Bifidobacterium	Bifidobacterium sp. 56_9_plus
A0A1S2VSF0	A0A1S2VSF0_BIFLN	unreviewed	Peroxiredoxin	BFS26_10600	Bifidobacterium longum subsp. suis	187	cellular organisms	Bacteria	Terrabacteria group	Actinobacteria	Actinobacteria (high G+C Gram-positive bacteria)	Bifidobacteriales	Bifidobacteriaceae	Bifidobacterium	Bifidobacterium longum	Bifidobacterium longum subsp. suis
A0A1V8PLA3	A0A1V8PLA3_9BIFI	unreviewed	Alkyl hydroperoxide reductase	B5782_1752	Bifidobacterium catenulatum	187	cellular organisms	Bacteria	Terrabacteria group	Actinobacteria	Actinobacteria (high G+C Gram-positive bacteria)	Bifidobacteriales	Bifidobacteriaceae	Bifidobacterium	Bifidobacterium catenulatum
A0A1V8QF24	A0A1V8QF24_BIFLN	unreviewed	Peroxiredoxin	B5780_1398	Bifidobacterium longum	187	cellular organisms	Bacteria	Terrabacteria group	Actinobacteria	Actinobacteria (high G+C Gram-positive bacteria)	Bifidobacteriales	Bifidobacteriaceae	Bifidobacterium	Bifidobacterium longum
A0A1V8RDJ8	A0A1V8RDJ8_BIFLN	unreviewed	Alkyl hydroperoxide reductase C22 protein (Peroxiredoxin)	APC1462_0026 B5779_2025 DPC6317_0025	Bifidobacterium longum	187	cellular organisms	Bacteria	Terrabacteria group	Actinobacteria	Actinobacteria (high G+C Gram-positive bacteria)	Bifidobacteriales	Bifidobacteriaceae	Bifidobacterium	Bifidobacterium longum
A0A1X2ZKF7	A0A1X2ZKF7_BIFAD	unreviewed	Alkyl hydroperoxide reductase	AL0462_1752 AL0467_1833	Bifidobacterium adolescentis	187	cellular organisms	Bacteria	Terrabacteria group	Actinobacteria	Actinobacteria (high G+C Gram-positive bacteria)	Bifidobacteriales	Bifidobacteriaceae	Bifidobacterium	Bifidobacterium adolescentis
A0A229VUX7	A0A229VUX7_9BIFI	unreviewed	Alkyl hydroperoxide reductase	Tam10B_2167	Bifidobacterium vansinderenii	188	cellular organisms	Bacteria	Terrabacteria group	Actinobacteria	Actinobacteria (high G+C Gram-positive bacteria)	Bifidobacteriales	Bifidobacteriaceae	Bifidobacterium	Bifidobacterium vansinderenii
A0A261FGR5	A0A261FGR5_9BIFI	unreviewed	Peroxiredoxin	BTIS_0627	Bifidobacterium tissieri	188	cellular organisms	Bacteria	Terrabacteria group	Actinobacteria	Actinobacteria (high G+C Gram-positive bacteria)	Bifidobacteriales	Bifidobacteriaceae	Bifidobacterium	Bifidobacterium tissieri
A0A261FLU5	A0A261FLU5_9BIFI	unreviewed	Peroxiredoxin	BMYO_0940	Bifidobacterium myosotis	187	cellular organisms	Bacteria	Terrabacteria group	Actinobacteria	Actinobacteria (high G+C Gram-positive bacteria)	Bifidobacteriales	Bifidobacteriaceae	Bifidobacterium	Bifidobacterium myosotis
A0A261G5D8	A0A261G5D8_9BIFI	unreviewed	Alkyl hydroperoxide reductase	BHAP_0041	Bifidobacterium hapali	187	cellular organisms	Bacteria	Terrabacteria group	Actinobacteria	Actinobacteria (high G+C Gram-positive bacteria)	Bifidobacteriales	Bifidobacteriaceae	Bifidobacterium	Bifidobacterium hapali
A0A261GBZ4	A0A261GBZ4_9BIFI	unreviewed	Alkyl hydroperoxide reductase	BEUL_0336	Bifidobacterium eulemuris	187	cellular organisms	Bacteria	Terrabacteria group	Actinobacteria	Actinobacteria (high G+C Gram-positive bacteria)	Bifidobacteriales	Bifidobacteriaceae	Bifidobacterium	Bifidobacterium eulemuris
A0A269T991	A0A269T991_BIFLN	unreviewed	Peroxiredoxin	ahpC CJO32_06065	Bifidobacterium longum	187	cellular organisms	Bacteria	Terrabacteria group	Actinobacteria	Actinobacteria (high G+C Gram-positive bacteria)	Bifidobacteriales	Bifidobacteriaceae	Bifidobacterium	Bifidobacterium longum
A0A2G5PUR3	A0A2G5PUR3_9BIFI	unreviewed	Peroxiredoxin	ahpC CE168_05645	Bifidobacterium sp. N5G01	187	cellular organisms	Bacteria	Terrabacteria group	Actinobacteria	Actinobacteria (high G+C Gram-positive bacteria)	Bifidobacteriales	Bifidobacteriaceae	Bifidobacterium	Bifidobacterium sp. N5G01
A0A2G5Q5C7	A0A2G5Q5C7_9BIFI	unreviewed	Peroxiredoxin	ahpC CE153_02150	Bifidobacterium sp. N4G05	187	cellular organisms	Bacteria	Terrabacteria group	Actinobacteria	Actinobacteria (high G+C Gram-positive bacteria)	Bifidobacteriales	Bifidobacteriaceae	Bifidobacterium	Bifidobacterium sp. N4G05
A0A2I1J2X8	A0A2I1J2X8_BIFLN	unreviewed	Peroxiredoxin	ahpC CYJ39_00190	Bifidobacterium longum	187	cellular organisms	Bacteria	Terrabacteria group	Actinobacteria	Actinobacteria (high G+C Gram-positive bacteria)	Bifidobacteriales	Bifidobacteriaceae	Bifidobacterium	Bifidobacterium longum
A0A2K9ANP7	A0A2K9ANP7_BIFBR	unreviewed	Alkyl hydroperoxide reductase C22 protein	DRBB28_0054	Bifidobacterium breve	187	cellular organisms	Bacteria	Terrabacteria group	Actinobacteria	Actinobacteria (high G+C Gram-positive bacteria)	Bifidobacteriales	Bifidobacteriaceae	Bifidobacterium	Bifidobacterium breve
A0A2M9H782	A0A2M9H782_9BIFI	unreviewed	Peroxiredoxin	ahpC CS006_08900	Bifidobacterium sp. TRE 1	188	cellular organisms	Bacteria	Terrabacteria group	Actinobacteria	Actinobacteria (high G+C Gram-positive bacteria)	Bifidobacteriales	Bifidobacteriaceae	Bifidobacterium	Bifidobacterium sp. TRE 1
A0A2M9HC88	A0A2M9HC88_9BIFI	unreviewed	Peroxiredoxin	ahpC CSQ87_10130	Bifidobacterium sp. TRI 7	187	cellular organisms	Bacteria	Terrabacteria group	Actinobacteria	Actinobacteria (high G+C Gram-positive bacteria)	Bifidobacteriales	Bifidobacteriaceae	Bifidobacterium	Bifidobacterium sp. TRI 7
A0A2M9HMT3	A0A2M9HMT3_9BIFI	unreviewed	Peroxiredoxin	ahpC CSQ86_00335	Bifidobacterium sp. TRE H	187	cellular organisms	Bacteria	Terrabacteria group	Actinobacteria	Actinobacteria (high G+C Gram-positive bacteria)	Bifidobacteriales	Bifidobacteriaceae	Bifidobacterium	Bifidobacterium sp. TRE H
A0A2M9HNV1	A0A2M9HNV1_9BIFI	unreviewed	Peroxiredoxin	ahpC CUU80_09150	Bifidobacterium sp. TRE D	187	cellular organisms	Bacteria	Terrabacteria group	Actinobacteria	Actinobacteria (high G+C Gram-positive bacteria)	Bifidobacteriales	Bifidobacteriaceae	Bifidobacterium	Bifidobacterium sp. TRE D
A0A2N0TAK4	A0A2N0TAK4_BIFLN	unreviewed	Alkyl hydroperoxide reductase C22 protein	APC1476_0027 APC1503_0027 DPC6316_0027	Bifidobacterium longum	187	cellular organisms	Bacteria	Terrabacteria group	Actinobacteria	Actinobacteria (high G+C Gram-positive bacteria)	Bifidobacteriales	Bifidobacteriaceae	Bifidobacterium	Bifidobacterium longum
A0A2N3QPP2	A0A2N3QPP2_9BIFI	unreviewed	Alkyl hydroperoxide reductase	CQR47_0007	Bifidobacterium thermophilum	187	cellular organisms	Bacteria	Terrabacteria group	Actinobacteria	Actinobacteria (high G+C Gram-positive bacteria)	Bifidobacteriales	Bifidobacteriaceae	Bifidobacterium	Bifidobacterium thermophilum
A0A2N5IUQ2	A0A2N5IUQ2_9BIFI	unreviewed	Alkyl hydroperoxide reductase	Tam1G_0204	Bifidobacterium imperatoris	187	cellular organisms	Bacteria	Terrabacteria group	Actinobacteria	Actinobacteria (high G+C Gram-positive bacteria)	Bifidobacteriales	Bifidobacteriaceae	Bifidobacterium	Bifidobacterium imperatoris
A0A2N5IVH0	A0A2N5IVH0_9BIFI	unreviewed	Alkyl hydroperoxide reductase	Uis4E_2242	Bifidobacterium parmae	187	cellular organisms	Bacteria	Terrabacteria group	Actinobacteria	Actinobacteria (high G+C Gram-positive bacteria)	Bifidobacteriales	Bifidobacteriaceae	Bifidobacterium	Bifidobacterium parmae
A0A2N5JAL1	A0A2N5JAL1_9BIFI	unreviewed	Peroxiredoxin	Uis1B_0890	Bifidobacterium margollesii	187	cellular organisms	Bacteria	Terrabacteria group	Actinobacteria	Actinobacteria (high G+C Gram-positive bacteria)	Bifidobacteriales	Bifidobacteriaceae	Bifidobacterium	Bifidobacterium margollesii
A0A2N6TWA0	A0A2N6TWA0_BIFBR	unreviewed	Alkyl hydroperoxide reductase C22 protein (Peroxiredoxin)	ahpC CJ196_04025 DRBB29_0032	Bifidobacterium breve	187	cellular organisms	Bacteria	Terrabacteria group	Actinobacteria	Actinobacteria (high G+C Gram-positive bacteria)	Bifidobacteriales	Bifidobacteriaceae	Bifidobacterium	Bifidobacterium breve
B3DNZ3	B3DNZ3_BIFLD	unreviewed	Peroxiredoxin	ahpC2 BLD_1407	Bifidobacterium longum (strain DJO10A)	187	cellular organisms	Bacteria	Terrabacteria group	Actinobacteria	Actinobacteria (high G+C Gram-positive bacteria)	Bifidobacteriales	Bifidobacteriaceae	Bifidobacterium	Bifidobacterium longum	Bifidobacterium longum (strain DJO10A)
B6XW17	B6XW17_9BIFI	unreviewed	Peroxiredoxin (EC 1.11.1.15)	ahpC BIFCAT_01406	Bifidobacterium catenulatum DSM 16992 = JCM 1194 = LMG 11043	188	cellular organisms	Bacteria	Terrabacteria group	Actinobacteria	Actinobacteria (high G+C Gram-positive bacteria)	Bifidobacteriales	Bifidobacteriaceae	Bifidobacterium	Bifidobacterium catenulatum	Bifidobacterium catenulatum DSM 16992 = JCM 1194 = LMG 11043
B7GSI9	B7GSI9_BIFLS	unreviewed	Alkyl hydroperoxide reductase/ Thiol specific antioxidant/ Mal allergen	Blon_0035	Bifidobacterium longum subsp. infantis (strain ATCC 15697 / DSM 20088 / JCM 1222 / NCTC 11817 / S12)	187	cellular organisms	Bacteria	Terrabacteria group	Actinobacteria	Actinobacteria (high G+C Gram-positive bacteria)	Bifidobacteriales	Bifidobacteriaceae	Bifidobacterium	Bifidobacterium longum	Bifidobacterium longum subsp. infantis	Bifidobacterium longum subsp. infantis (strain ATCC 15697 / DSM 20088 / JCM 1222 / NCTC 11817 / S12)
C0BV21	C0BV21_9BIFI	unreviewed	Peroxiredoxin (EC 1.11.1.15)	ahpC BIFPSEUDO_04262	Bifidobacterium pseudocatenulatum DSM 20438 = JCM 1200 = LMG 10505	188	cellular organisms	Bacteria	Terrabacteria group	Actinobacteria	Actinobacteria (high G+C Gram-positive bacteria)	Bifidobacteriales	Bifidobacteriaceae	Bifidobacterium	Bifidobacterium pseudocatenulatum	Bifidobacterium pseudocatenulatum DSM 20438 = JCM 1200 = LMG 10505
C2GXZ7	C2GXZ7_BIFLN	unreviewed	Peroxiredoxin (EC 1.11.1.15)	ahpC HMPREF0175_1895	Bifidobacterium longum subsp. longum ATCC 55813	188	cellular organisms	Bacteria	Terrabacteria group	Actinobacteria	Actinobacteria (high G+C Gram-positive bacteria)	Bifidobacteriales	Bifidobacteriaceae	Bifidobacterium	Bifidobacterium longum	Bifidobacterium longum subsp. longum	Bifidobacterium longum subsp. longum ATCC 55813
C5E955	C5E955_BIFLI	unreviewed	Peroxiredoxin (EC 1.11.1.15)	ahpC BLIG_00630	Bifidobacterium longum subsp. infantis CCUG 52486	188	cellular organisms	Bacteria	Terrabacteria group	Actinobacteria	Actinobacteria (high G+C Gram-positive bacteria)	Bifidobacteriales	Bifidobacteriaceae	Bifidobacterium	Bifidobacterium longum	Bifidobacterium longum subsp. infantis	Bifidobacterium longum subsp. infantis CCUG 52486
D4BLH5	D4BLH5_BIFBR	unreviewed	Peroxiredoxin (EC 1.11.1.15)	ahpC BIFBRE_02910	Bifidobacterium breve DSM 20213 = JCM 1192	187	cellular organisms	Bacteria	Terrabacteria group	Actinobacteria	Actinobacteria (high G+C Gram-positive bacteria)	Bifidobacteriales	Bifidobacteriaceae	Bifidobacterium	Bifidobacterium breve	Bifidobacterium breve DSM 20213 = JCM 1192
D6DAX5	D6DAX5_BIFLN	unreviewed	Peroxiredoxin (EC 1.11.1.15)	BIL_19270	Bifidobacterium longum subsp. longum F8	188	cellular organisms	Bacteria	Terrabacteria group	Actinobacteria	Actinobacteria (high G+C Gram-positive bacteria)	Bifidobacteriales	Bifidobacteriaceae	Bifidobacterium	Bifidobacterium longum	Bifidobacterium longum subsp. longum	Bifidobacterium longum subsp. longum F8
D6ZX77	D6ZX77_BIFLJ	unreviewed	Alkyl hydroperoxide reductase/ Thiol specific antioxidant/ Mal allergen	BLJ_0026	Bifidobacterium longum subsp. longum (strain JDM301)	187	cellular organisms	Bacteria	Terrabacteria group	Actinobacteria	Actinobacteria (high G+C Gram-positive bacteria)	Bifidobacteriales	Bifidobacteriaceae	Bifidobacterium	Bifidobacterium longum	Bifidobacterium longum subsp. longum	Bifidobacterium longum subsp. longum (strain JDM301)
E3ENG1	E3ENG1_BIFBS	unreviewed	Alkyl hydroperoxide reductase C22 protein	ahpC BBIF_0034	Bifidobacterium bifidum (strain S17)	187	cellular organisms	Bacteria	Terrabacteria group	Actinobacteria	Actinobacteria (high G+C Gram-positive bacteria)	Bifidobacteriales	Bifidobacteriaceae	Bifidobacterium	Bifidobacterium bifidum	Bifidobacterium bifidum (strain S17)
E4VCE4	E4VCE4_BIFBI	unreviewed	Peroxiredoxin (EC 1.11.1.15)	ahpC BBNG_01807	Bifidobacterium bifidum NCIMB 41171	188	cellular organisms	Bacteria	Terrabacteria group	Actinobacteria	Actinobacteria (high G+C Gram-positive bacteria)	Bifidobacteriales	Bifidobacteriaceae	Bifidobacterium	Bifidobacterium bifidum	Bifidobacterium bifidum NCIMB 41171
E5XXU5	E5XXU5_BIFLN	unreviewed	Peroxiredoxin	HMPREF0177_00798	Bifidobacterium longum	187	cellular organisms	Bacteria	Terrabacteria group	Actinobacteria	Actinobacteria (high G+C Gram-positive bacteria)	Bifidobacteriales	Bifidobacteriaceae	Bifidobacterium	Bifidobacterium longum
E8MFZ6	E8MFZ6_BIFL2	unreviewed	Alkyl hydroperoxide reductase	BLLJ_0028	Bifidobacterium longum subsp. longum (strain ATCC 15707 / DSM 20219 / JCM 1217 / NCTC 11818 / E194b)	187	cellular organisms	Bacteria	Terrabacteria group	Actinobacteria	Actinobacteria (high G+C Gram-positive bacteria)	Bifidobacteriales	Bifidobacteriaceae	Bifidobacterium	Bifidobacterium longum	Bifidobacterium longum subsp. longum	Bifidobacterium longum subsp. longum (strain ATCC 15707 / DSM 20219 / JCM 1217 / NCTC 11818 / E194b)
E8MWL9	E8MWL9_BIFL1	unreviewed	Alkyl hydroperoxide reductase	BLIF_0025	Bifidobacterium longum subsp. infantis (strain 157F)	187	cellular organisms	Bacteria	Terrabacteria group	Actinobacteria	Actinobacteria (high G+C Gram-positive bacteria)	Bifidobacteriales	Bifidobacteriaceae	Bifidobacterium	Bifidobacterium longum	Bifidobacterium longum subsp. infantis	Bifidobacterium longum subsp. infantis (strain 157F)
F8APA7	F8APA7_BIFLN	unreviewed	Alkyl hydroperoxide reductase/ Thiol specific antioxidant/ Mal allergen	BLNIAS_02787	Bifidobacterium longum subsp. longum KACC 91563	187	cellular organisms	Bacteria	Terrabacteria group	Actinobacteria	Actinobacteria (high G+C Gram-positive bacteria)	Bifidobacteriales	Bifidobacteriaceae	Bifidobacterium	Bifidobacterium longum	Bifidobacterium longum subsp. longum	Bifidobacterium longum subsp. longum KACC 91563
F9XZF3	F9XZF3_BIFBU	unreviewed	Alkyl hydroperoxide reductase C22 protein	ahpC Bbr_0038	Bifidobacterium breve (strain NCIMB 8807 / UCC2003)	187	cellular organisms	Bacteria	Terrabacteria group	Actinobacteria	Actinobacteria (high G+C Gram-positive bacteria)	Bifidobacteriales	Bifidobacteriaceae	Bifidobacterium	Bifidobacterium breve	Bifidobacterium breve (strain NCIMB 8807 / UCC2003)
I3B5J3	I3B5J3_BIFLN	unreviewed	Peroxiredoxin (EC 1.11.1.15)	ahpC HMPREF1314_1681	Bifidobacterium longum subsp. longum 35B	187	cellular organisms	Bacteria	Terrabacteria group	Actinobacteria	Actinobacteria (high G+C Gram-positive bacteria)	Bifidobacteriales	Bifidobacteriaceae	Bifidobacterium	Bifidobacterium longum	Bifidobacterium longum subsp. longum	Bifidobacterium longum subsp. longum 35B
I3BLY5	I3BLY5_BIFLN	unreviewed	Peroxiredoxin (EC 1.11.1.15)	ahpC HMPREF1312_0282	Bifidobacterium longum subsp. longum 44B	187	cellular organisms	Bacteria	Terrabacteria group	Actinobacteria	Actinobacteria (high G+C Gram-positive bacteria)	Bifidobacteriales	Bifidobacteriaceae	Bifidobacterium	Bifidobacterium longum	Bifidobacterium longum subsp. longum	Bifidobacterium longum subsp. longum 44B
I3WFG9	I3WFG9_BIFBI	unreviewed	Peroxiredoxin (EC 1.11.1.15)	ahpC BBB_0035	Bifidobacterium bifidum BGN4	187	cellular organisms	Bacteria	Terrabacteria group	Actinobacteria	Actinobacteria (high G+C Gram-positive bacteria)	Bifidobacteriales	Bifidobacteriaceae	Bifidobacterium	Bifidobacterium bifidum	Bifidobacterium bifidum BGN4
K2HV19	K2HV19_BIFBI	unreviewed	Peroxiredoxin	B216_06665 LMG13195_0521	Bifidobacterium bifidum LMG 13195	187	cellular organisms	Bacteria	Terrabacteria group	Actinobacteria	Actinobacteria (high G+C Gram-positive bacteria)	Bifidobacteriales	Bifidobacteriaceae	Bifidobacterium	Bifidobacterium bifidum	Bifidobacterium bifidum LMG 13195
K2M3F8	K2M3F8_BIFBI	unreviewed	Peroxiredoxin	B217_01383	Bifidobacterium bifidum IPLA 20015	187	cellular organisms	Bacteria	Terrabacteria group	Actinobacteria	Actinobacteria (high G+C Gram-positive bacteria)	Bifidobacteriales	Bifidobacteriaceae	Bifidobacterium	Bifidobacterium bifidum	Bifidobacterium bifidum IPLA 20015
M4R9Y5	M4R9Y5_9BIFI	unreviewed	Peroxiredoxin	D805_0019	Bifidobacterium thermophilum RBL67	187	cellular organisms	Bacteria	Terrabacteria group	Actinobacteria	Actinobacteria (high G+C Gram-positive bacteria)	Bifidobacteriales	Bifidobacteriaceae	Bifidobacterium	Bifidobacterium thermophilum	Bifidobacterium thermophilum RBL67
Q8G6M4	Q8G6M4_BIFLO	unreviewed	Alkyl hydroperoxide reductase C22 protein	ahpC BL0615	Bifidobacterium longum (strain NCC 2705)	187	cellular organisms	Bacteria	Terrabacteria group	Actinobacteria	Actinobacteria (high G+C Gram-positive bacteria)	Bifidobacteriales	Bifidobacteriaceae	Bifidobacterium	Bifidobacterium longum	Bifidobacterium longum (strain NCC 2705)
R6H7W6	R6H7W6_9BIFI	unreviewed	Peroxiredoxin	BN549_00093	Bifidobacterium bifidum CAG:234	187	cellular organisms	Bacteria	Terrabacteria group	Actinobacteria	Actinobacteria (high G+C Gram-positive bacteria)	Bifidobacteriales	Bifidobacteriaceae	Bifidobacterium	environmental samples	Bifidobacterium bifidum CAG:234
S2ZPQ1	S2ZPQ1_BIFBR	unreviewed	Peroxiredoxin	HMPREF1482_00122	Bifidobacterium breve HPH0326	187	cellular organisms	Bacteria	Terrabacteria group	Actinobacteria	Actinobacteria (high G+C Gram-positive bacteria)	Bifidobacteriales	Bifidobacteriaceae	Bifidobacterium	Bifidobacterium breve	Bifidobacterium breve HPH0326
T2HYV6	T2HYV6_BIFLN	unreviewed	Peroxiredoxin (EC 1.11.1.15)	ahpC BN57_84	Bifidobacterium longum subsp. longum CECT 7347	187	cellular organisms	Bacteria	Terrabacteria group	Actinobacteria	Actinobacteria (high G+C Gram-positive bacteria)	Bifidobacteriales	Bifidobacteriaceae	Bifidobacterium	Bifidobacterium longum	Bifidobacterium longum subsp. longum	Bifidobacterium longum subsp. longum CECT 7347
U2CJL5	U2CJL5_BIFBI	unreviewed	Peroxiredoxin	BIFBIF_00134	Bifidobacterium bifidum ATCC 29521 = JCM 1255 = DSM 20456	188	cellular organisms	Bacteria	Terrabacteria group	Actinobacteria	Actinobacteria (high G+C Gram-positive bacteria)	Bifidobacteriales	Bifidobacteriaceae	Bifidobacterium	Bifidobacterium bifidum	Bifidobacterium bifidum ATCC 29521 = JCM 1255 = DSM 20456
V6XTP8	V6XTP8_BIFLN	unreviewed	Alkyl hydroperoxide reductase C22 protein	BLONG_0027	Bifidobacterium longum E18	187	cellular organisms	Bacteria	Terrabacteria group	Actinobacteria	Actinobacteria (high G+C Gram-positive bacteria)	Bifidobacteriales	Bifidobacteriaceae	Bifidobacterium	Bifidobacterium longum	Bifidobacterium longum E18
W6EU85	W6EU85_BIFBR	unreviewed	Alkyl hydroperoxide reductase C22 protein	B7019_0030	Bifidobacterium breve JCM 7019	187	cellular organisms	Bacteria	Terrabacteria group	Actinobacteria	Actinobacteria (high G+C Gram-positive bacteria)	Bifidobacteriales	Bifidobacteriaceae	Bifidobacterium	Bifidobacterium breve	Bifidobacterium breve JCM 7019
A0A1H8UMU4	A0A1H8UMU4_9ACTN	unreviewed	Peroxiredoxin (Alkyl hydroperoxide reductase subunit C)	SAMN05660991_02945	Blastococcus endophyticus	187	cellular organisms	Bacteria	Terrabacteria group	Actinobacteria	Actinobacteria (high G+C Gram-positive bacteria)	Geodermatophilales	Geodermatophilaceae	Blastococcus	Blastococcus endophyticus
A0A2N6VQD6	A0A2N6VQD6_9MICO	unreviewed	Peroxiredoxin (EC 1.11.1.15)	CJ199_02950	Brevibacterium paucivorans	187	cellular organisms	Bacteria	Terrabacteria group	Actinobacteria	Actinobacteria (high G+C Gram-positive bacteria)	Micrococcales	Brevibacteriaceae	Brevibacterium	Brevibacterium paucivorans
D4YP21	D4YP21_9MICO	unreviewed	Peroxiredoxin (EC 1.11.1.15)	ahpC HMPREF0183_1681	Brevibacterium mcbrellneri ATCC 49030	187	cellular organisms	Bacteria	Terrabacteria group	Actinobacteria	Actinobacteria (high G+C Gram-positive bacteria)	Micrococcales	Brevibacteriaceae	Brevibacterium	Brevibacterium mcbrellneri	Brevibacterium mcbrellneri ATCC 49030
A0A076NJY5	A0A076NJY5_9CORY	unreviewed	Alkyl hydroperoxide reductase (EC 1.11.1.15)	ahpC CIMIT_07265 SAMEA4535761_01513	Corynebacterium imitans	198	cellular organisms	Bacteria	Terrabacteria group	Actinobacteria	Actinobacteria (high G+C Gram-positive bacteria)	Corynebacteriales	Corynebacteriaceae	Corynebacterium	Corynebacterium imitans
A0A077HQV7	A0A077HQV7_9CORY	unreviewed	Alkyl hydroperoxide reductase	CUREI_07045	Corynebacterium ureicelerivorans	198	cellular organisms	Bacteria	Terrabacteria group	Actinobacteria	Actinobacteria (high G+C Gram-positive bacteria)	Corynebacteriales	Corynebacteriaceae	Corynebacterium	Corynebacterium ureicelerivorans
A0A088QU59	A0A088QU59_9CORY	unreviewed	Alkyl hydroperoxide reductase subunit C (EC 1.11.1.15)	ahpC DR71_2084	Corynebacterium sp. ATCC 6931	198	cellular organisms	Bacteria	Terrabacteria group	Actinobacteria	Actinobacteria (high G+C Gram-positive bacteria)	Corynebacteriales	Corynebacteriaceae	Corynebacterium	Corynebacterium sp. ATCC 6931
A0A095ZE37	A0A095ZE37_9CORY	unreviewed	Alkyl hydroperoxide reductase	HMPREF1650_06270	Corynebacterium freneyi DNF00450	198	cellular organisms	Bacteria	Terrabacteria group	Actinobacteria	Actinobacteria (high G+C Gram-positive bacteria)	Corynebacteriales	Corynebacteriaceae	Corynebacterium	Corynebacterium freneyi	Corynebacterium freneyi DNF00450
A0A0A2DJL0	A0A0A2DJL0_9CORY	unreviewed	Alkyl hydroperoxide reductase (EC 1.11.1.15)	MA47_09975	Corynebacterium auriscanis	187	cellular organisms	Bacteria	Terrabacteria group	Actinobacteria	Actinobacteria (high G+C Gram-positive bacteria)	Corynebacteriales	Corynebacteriaceae	Corynebacterium	Corynebacterium auriscanis
A0A0B2YZY1	A0A0B2YZY1_9CORY	unreviewed	Alkyl hydroperoxide reductase	NX84_08345	Corynebacterium minutissimum	197	cellular organisms	Bacteria	Terrabacteria group	Actinobacteria	Actinobacteria (high G+C Gram-positive bacteria)	Corynebacteriales	Corynebacteriaceae	Corynebacterium	Corynebacterium minutissimum
A0A0B5DCA5	A0A0B5DCA5_9CORY	unreviewed	Alkyl hydroperoxide reductase	B842_07675	Corynebacterium humireducens NBRC 106098 = DSM 45392	198	cellular organisms	Bacteria	Terrabacteria group	Actinobacteria	Actinobacteria (high G+C Gram-positive bacteria)	Corynebacteriales	Corynebacteriaceae	Corynebacterium	Corynebacterium humireducens	Corynebacterium humireducens NBRC 106098 = DSM 45392
A0A0B6ERL5	A0A0B6ERL5_9CORY	unreviewed	Peroxiredoxin (EC 1.11.1.15)	CSING_08040	Corynebacterium singulare	197	cellular organisms	Bacteria	Terrabacteria group	Actinobacteria	Actinobacteria (high G+C Gram-positive bacteria)	Corynebacteriales	Corynebacteriaceae	Corynebacterium	Corynebacterium singulare
A0A0B6TWD2	A0A0B6TWD2_9CORY	unreviewed	Alkyl hydroperoxide reductase subunit C (EC 1.11.1.15)	B840_07315	Corynebacterium marinum DSM 44953	198	cellular organisms	Bacteria	Terrabacteria group	Actinobacteria	Actinobacteria (high G+C Gram-positive bacteria)	Corynebacteriales	Corynebacteriaceae	Corynebacterium	Corynebacterium marinum	Corynebacterium marinum DSM 44953
A0A0D6GEZ2	A0A0D6GEZ2_CORDP	unreviewed	Alkyl hydroperoxide reductase (Alkyl hydroperoxide reductase subunit C) (EC 1.11.1.15)	B1A51_07850 BT093_04245 FRC0043_01635	Corynebacterium diphtheriae	198	cellular organisms	Bacteria	Terrabacteria group	Actinobacteria	Actinobacteria (high G+C Gram-positive bacteria)	Corynebacteriales	Corynebacteriaceae	Corynebacterium	Corynebacterium diphtheriae
A0A0E3KL02	A0A0E3KL02_CORUL	unreviewed	Alkyl hydroperoxide reductase subunit C	ahpC CUL131002_1319c	Corynebacterium ulcerans	202	cellular organisms	Bacteria	Terrabacteria group	Actinobacteria	Actinobacteria (high G+C Gram-positive bacteria)	Corynebacteriales	Corynebacteriaceae	Corynebacterium	Corynebacterium ulcerans
A0A0F6TDZ4	A0A0F6TDZ4_9CORY	unreviewed	Peroxiredoxin (EC 1.11.1.15)	UL82_06100	Corynebacterium kutscheri	198	cellular organisms	Bacteria	Terrabacteria group	Actinobacteria	Actinobacteria (high G+C Gram-positive bacteria)	Corynebacteriales	Corynebacteriaceae	Corynebacterium	Corynebacterium kutscheri
A0A0G3GP45	A0A0G3GP45_9CORY	unreviewed	Peroxiredoxin (EC 1.11.1.15)	CEPID_05275	Corynebacterium epidermidicanis	198	cellular organisms	Bacteria	Terrabacteria group	Actinobacteria	Actinobacteria (high G+C Gram-positive bacteria)	Corynebacteriales	Corynebacteriaceae	Corynebacterium	Corynebacterium epidermidicanis
A0A0G3H0A9	A0A0G3H0A9_9CORY	unreviewed	Peroxiredoxin (EC 1.11.1.15)	CMUST_00955	Corynebacterium mustelae	198	cellular organisms	Bacteria	Terrabacteria group	Actinobacteria	Actinobacteria (high G+C Gram-positive bacteria)	Corynebacteriales	Corynebacteriaceae	Corynebacterium	Corynebacterium mustelae
A0A0G3H6H5	A0A0G3H6H5_9CORY	unreviewed	Peroxiredoxin (EC 1.11.1.15)	CTEST_07720	Corynebacterium testudinoris	198	cellular organisms	Bacteria	Terrabacteria group	Actinobacteria	Actinobacteria (high G+C Gram-positive bacteria)	Corynebacteriales	Corynebacteriaceae	Corynebacterium	Corynebacterium testudinoris
A0A0G3HGS7	A0A0G3HGS7_9CORY	unreviewed	Peroxiredoxin (EC 1.11.1.15)	CUTER_10060	Corynebacterium uterequi	198	cellular organisms	Bacteria	Terrabacteria group	Actinobacteria	Actinobacteria (high G+C Gram-positive bacteria)	Corynebacteriales	Corynebacteriaceae	Corynebacterium	Corynebacterium uterequi
A0A0K1R9Y5	A0A0K1R9Y5_9CORY	unreviewed	Alkyl hydroperoxide reductase (Peroxiredoxin)	AK829_02565 CYJ48_05595	Corynebacterium riegelii	198	cellular organisms	Bacteria	Terrabacteria group	Actinobacteria	Actinobacteria (high G+C Gram-positive bacteria)	Corynebacteriales	Corynebacteriaceae	Corynebacterium	Corynebacterium riegelii
A0A0K2GZS0	A0A0K2GZS0_9CORY	unreviewed	Alkyl hydroperoxide reductase	CLAC_05615	Corynebacterium lactis RW2-5	198	cellular organisms	Bacteria	Terrabacteria group	Actinobacteria	Actinobacteria (high G+C Gram-positive bacteria)	Corynebacteriales	Corynebacteriaceae	Corynebacterium	Corynebacterium lactis	Corynebacterium lactis RW2-5
A0A0K2WXW5	A0A0K2WXW5_CORST	unreviewed	Alkyl hydroperoxide reductase subunit C (EC 1.11.1.15) (Peroxiredoxin)	AZH44_02340 AZH47_04295 BBR43_02175 U2A4042370261	Corynebacterium striatum	197	cellular organisms	Bacteria	Terrabacteria group	Actinobacteria	Actinobacteria (high G+C Gram-positive bacteria)	Corynebacteriales	Corynebacteriaceae	Corynebacterium	Corynebacterium striatum
A0A0M2XDI1	A0A0M2XDI1_9CORY	unreviewed	Alkyl hydroperoxide reductase	WU87_06750	Corynebacterium minutissimum	197	cellular organisms	Bacteria	Terrabacteria group	Actinobacteria	Actinobacteria (high G+C Gram-positive bacteria)	Corynebacteriales	Corynebacteriaceae	Corynebacterium	Corynebacterium minutissimum
A0A0M2XRD3	A0A0M2XRD3_9CORY	unreviewed	Alkyl hydroperoxide reductase (Peroxiredoxin)	CJ204_10740 WU86_02750	Corynebacterium xerosis	198	cellular organisms	Bacteria	Terrabacteria group	Actinobacteria	Actinobacteria (high G+C Gram-positive bacteria)	Corynebacteriales	Corynebacteriaceae	Corynebacterium	Corynebacterium xerosis
A0A0M4LPH6	A0A0M4LPH6_CORUL	unreviewed	Alkyl hydroperoxide reductase subunit C	ahpC Cul131001_1419	Corynebacterium ulcerans	198	cellular organisms	Bacteria	Terrabacteria group	Actinobacteria	Actinobacteria (high G+C Gram-positive bacteria)	Corynebacteriales	Corynebacteriaceae	Corynebacterium	Corynebacterium ulcerans
A0A0X2NJ10	A0A0X2NJ10_9CORY	unreviewed	Peroxiredoxin (EC 1.11.1.15)	CVAR292_00796	Corynebacterium variabile	198	cellular organisms	Bacteria	Terrabacteria group	Actinobacteria	Actinobacteria (high G+C Gram-positive bacteria)	Corynebacteriales	Corynebacteriaceae	Corynebacterium	Corynebacterium variabile
A0A127NXK9	A0A127NXK9_9CORY	unreviewed	Alkyl hydroperoxide reductase subunit C (EC 1.11.1.15)	ahpC WM42_2476	Corynebacterium simulans	197	cellular organisms	Bacteria	Terrabacteria group	Actinobacteria	Actinobacteria (high G+C Gram-positive bacteria)	Corynebacteriales	Corynebacteriaceae	Corynebacterium	Corynebacterium simulans
A0A133Z7I3	A0A133Z7I3_9CORY	unreviewed	Antioxidant, AhpC/TSA family (Peroxiredoxin)	CJ202_08430 HMPREF1861_00436	Corynebacterium kroppenstedtii	198	cellular organisms	Bacteria	Terrabacteria group	Actinobacteria	Actinobacteria (high G+C Gram-positive bacteria)	Corynebacteriales	Corynebacteriaceae	Corynebacterium	Corynebacterium kroppenstedtii
A0A133ZKA7	A0A133ZKA7_9CORY	unreviewed	Antioxidant, AhpC/TSA family	HMPREF0307_00530	Corynebacterium sp. DNF00584	197	cellular organisms	Bacteria	Terrabacteria group	Actinobacteria	Actinobacteria (high G+C Gram-positive bacteria)	Corynebacteriales	Corynebacteriaceae	Corynebacterium	Corynebacterium sp. DNF00584
A0A1E9Q555	A0A1E9Q555_9CORY	unreviewed	Peroxiredoxin	HMPREF2678_05185	Corynebacterium sp. HMSC058E07	187	cellular organisms	Bacteria	Terrabacteria group	Actinobacteria	Actinobacteria (high G+C Gram-positive bacteria)	Corynebacteriales	Corynebacteriaceae	Corynebacterium	Corynebacterium sp. HMSC058E07
A0A1E9ZR62	A0A1E9ZR62_9CORY	unreviewed	Alkyl hydroperoxide reductase	HMPREF2526_09080	Corynebacterium sp. HMSC070E08	197	cellular organisms	Bacteria	Terrabacteria group	Actinobacteria	Actinobacteria (high G+C Gram-positive bacteria)	Corynebacteriales	Corynebacteriaceae	Corynebacterium	Corynebacterium sp. HMSC070E08
A0A1F0CTK3	A0A1F0CTK3_9CORY	unreviewed	Peroxiredoxin	HMPREF3088_03910	Corynebacterium sp. HMSC22B11	187	cellular organisms	Bacteria	Terrabacteria group	Actinobacteria	Actinobacteria (high G+C Gram-positive bacteria)	Corynebacteriales	Corynebacteriaceae	Corynebacterium	Corynebacterium sp. HMSC22B11
A0A1F0MNQ0	A0A1F0MNQ0_9CORY	unreviewed	Alkyl hydroperoxide reductase	HMPREF2990_07760	Corynebacterium sp. HMSC071B10	198	cellular organisms	Bacteria	Terrabacteria group	Actinobacteria	Actinobacteria (high G+C Gram-positive bacteria)	Corynebacteriales	Corynebacteriaceae	Corynebacterium	Corynebacterium sp. HMSC071B10
A0A1F0Q3T6	A0A1F0Q3T6_9CORY	unreviewed	Alkyl hydroperoxide reductase	HMPREF2978_07270	Corynebacterium sp. HMSC074C01	197	cellular organisms	Bacteria	Terrabacteria group	Actinobacteria	Actinobacteria (high G+C Gram-positive bacteria)	Corynebacteriales	Corynebacteriaceae	Corynebacterium	Corynebacterium sp. HMSC074C01
A0A1F0QCV2	A0A1F0QCV2_9CORY	unreviewed	Alkyl hydroperoxide reductase	HMPREF2974_01565	Corynebacterium sp. HMSC078C09	197	cellular organisms	Bacteria	Terrabacteria group	Actinobacteria	Actinobacteria (high G+C Gram-positive bacteria)	Corynebacteriales	Corynebacteriaceae	Corynebacterium	Corynebacterium sp. HMSC078C09
A0A1F0VYF2	A0A1F0VYF2_9CORY	unreviewed	Alkyl hydroperoxide reductase	HMPREF2943_08270	Corynebacterium sp. HMSC072D12	197	cellular organisms	Bacteria	Terrabacteria group	Actinobacteria	Actinobacteria (high G+C Gram-positive bacteria)	Corynebacteriales	Corynebacteriaceae	Corynebacterium	Corynebacterium sp. HMSC072D12
A0A1F1E858	A0A1F1E858_9CORY	unreviewed	Alkyl hydroperoxide reductase	HMPREF2888_11230	Corynebacterium sp. HMSC077D03	197	cellular organisms	Bacteria	Terrabacteria group	Actinobacteria	Actinobacteria (high G+C Gram-positive bacteria)	Corynebacteriales	Corynebacteriaceae	Corynebacterium	Corynebacterium sp. HMSC077D03
A0A1F1GHX8	A0A1F1GHX8_9CORY	unreviewed	Alkyl hydroperoxide reductase	HMPREF2875_08505	Corynebacterium sp. HMSC078H07	197	cellular organisms	Bacteria	Terrabacteria group	Actinobacteria	Actinobacteria (high G+C Gram-positive bacteria)	Corynebacteriales	Corynebacteriaceae	Corynebacterium	Corynebacterium sp. HMSC078H07
A0A1F1L4I3	A0A1F1L4I3_9CORY	unreviewed	Alkyl hydroperoxide reductase	HMPREF3067_04015	Corynebacterium sp. HMSC04H06	198	cellular organisms	Bacteria	Terrabacteria group	Actinobacteria	Actinobacteria (high G+C Gram-positive bacteria)	Corynebacteriales	Corynebacteriaceae	Corynebacterium	Corynebacterium sp. HMSC04H06
A0A1F1USI8	A0A1F1USI8_9CORY	unreviewed	Alkyl hydroperoxide reductase	HMPREF3170_07890	Corynebacterium sp. HMSC08D02	198	cellular organisms	Bacteria	Terrabacteria group	Actinobacteria	Actinobacteria (high G+C Gram-positive bacteria)	Corynebacteriales	Corynebacteriaceae	Corynebacterium	Corynebacterium sp. HMSC08D02
A0A1F1UTB5	A0A1F1UTB5_9CORY	unreviewed	Alkyl hydroperoxide reductase	HMPREF3171_06680	Corynebacterium sp. HMSC08F01	198	cellular organisms	Bacteria	Terrabacteria group	Actinobacteria	Actinobacteria (high G+C Gram-positive bacteria)	Corynebacteriales	Corynebacteriaceae	Corynebacterium	Corynebacterium sp. HMSC08F01
A0A1F1V6B4	A0A1F1V6B4_9CORY	unreviewed	Peroxiredoxin	HMPREF3166_06900	Corynebacterium sp. HMSC08A12	187	cellular organisms	Bacteria	Terrabacteria group	Actinobacteria	Actinobacteria (high G+C Gram-positive bacteria)	Corynebacteriales	Corynebacteriaceae	Corynebacterium	Corynebacterium sp. HMSC08A12
A0A1F1XKR8	A0A1F1XKR8_9CORY	unreviewed	Alkyl hydroperoxide reductase	HMPREF3149_00415	Corynebacterium sp. HMSC05E07	197	cellular organisms	Bacteria	Terrabacteria group	Actinobacteria	Actinobacteria (high G+C Gram-positive bacteria)	Corynebacteriales	Corynebacteriaceae	Corynebacterium	Corynebacterium sp. HMSC05E07
A0A1F1Y8I2	A0A1F1Y8I2_9CORY	unreviewed	Alkyl hydroperoxide reductase	HMPREF3130_04900	Corynebacterium sp. HMSC14B06	198	cellular organisms	Bacteria	Terrabacteria group	Actinobacteria	Actinobacteria (high G+C Gram-positive bacteria)	Corynebacteriales	Corynebacteriaceae	Corynebacterium	Corynebacterium sp. HMSC14B06
A0A1F1YMG2	A0A1F1YMG2_9CORY	unreviewed	Alkyl hydroperoxide reductase	HMPREF3104_05760	Corynebacterium sp. HMSC30G07	198	cellular organisms	Bacteria	Terrabacteria group	Actinobacteria	Actinobacteria (high G+C Gram-positive bacteria)	Corynebacteriales	Corynebacteriaceae	Corynebacterium	Corynebacterium sp. HMSC30G07
A0A1F1ZF26	A0A1F1ZF26_9CORY	unreviewed	Alkyl hydroperoxide reductase	HMPREF3101_01270	Corynebacterium sp. HMSC29G08	198	cellular organisms	Bacteria	Terrabacteria group	Actinobacteria	Actinobacteria (high G+C Gram-positive bacteria)	Corynebacteriales	Corynebacteriaceae	Corynebacterium	Corynebacterium sp. HMSC29G08
A0A1F1ZK90	A0A1F1ZK90_9CORY	unreviewed	Peroxiredoxin	HMPREF3098_09505	Corynebacterium sp. HMSC28B08	187	cellular organisms	Bacteria	Terrabacteria group	Actinobacteria	Actinobacteria (high G+C Gram-positive bacteria)	Corynebacteriales	Corynebacteriaceae	Corynebacterium	Corynebacterium sp. HMSC28B08
A0A1F2F8W1	A0A1F2F8W1_9CORY	unreviewed	Alkyl hydroperoxide reductase	HMPREF3121_03580	Corynebacterium sp. HMSC11E11	198	cellular organisms	Bacteria	Terrabacteria group	Actinobacteria	Actinobacteria (high G+C Gram-positive bacteria)	Corynebacteriales	Corynebacteriaceae	Corynebacterium	Corynebacterium sp. HMSC11E11
A0A1G4V4N7	A0A1G4V4N7_CORJE	unreviewed	Alkyl hydroperoxide reductase subunit C (EC 1.11.1.15)	ahpC CJBVI_0132	Corynebacterium jeikeium	187	cellular organisms	Bacteria	Terrabacteria group	Actinobacteria	Actinobacteria (high G+C Gram-positive bacteria)	Corynebacteriales	Corynebacteriaceae	Corynebacterium	Corynebacterium jeikeium
A0A1H4ITD8	A0A1H4ITD8_9CORY	unreviewed	Peroxiredoxin (Alkyl hydroperoxide reductase subunit C)	CYJ45_02730 CYJ46_03255 SAMN04488531_0043 SAMN04488531_2487	Corynebacterium coyleae	198	cellular organisms	Bacteria	Terrabacteria group	Actinobacteria	Actinobacteria (high G+C Gram-positive bacteria)	Corynebacteriales	Corynebacteriaceae	Corynebacterium	Corynebacterium coyleae
A0A1H9P871	A0A1H9P871_9CORY	unreviewed	Peroxiredoxin (Alkyl hydroperoxide reductase subunit C)	SAMN05661109_00243	Corynebacterium cystitidis DSM 20524	198	cellular organisms	Bacteria	Terrabacteria group	Actinobacteria	Actinobacteria (high G+C Gram-positive bacteria)	Corynebacteriales	Corynebacteriaceae	Corynebacterium	Corynebacterium cystitidis	Corynebacterium cystitidis DSM 20524
A0A1I2R983	A0A1I2R983_9CORY	unreviewed	Peroxiredoxin (Alkyl hydroperoxide reductase subunit C)	SAMN05660282_00581	Corynebacterium spheniscorum	198	cellular organisms	Bacteria	Terrabacteria group	Actinobacteria	Actinobacteria (high G+C Gram-positive bacteria)	Corynebacteriales	Corynebacteriaceae	Corynebacterium	Corynebacterium spheniscorum
A0A1J5VA75	A0A1J5VA75_9CORY	unreviewed	Alkyl hydroperoxide reductase	BJP08_03915	Corynebacterium sp. NML140438	198	cellular organisms	Bacteria	Terrabacteria group	Actinobacteria	Actinobacteria (high G+C Gram-positive bacteria)	Corynebacteriales	Corynebacteriaceae	Corynebacterium	Corynebacterium sp. NML140438
A0A1J5VL61	A0A1J5VL61_9CORY	unreviewed	Alkyl hydroperoxide reductase	BJP07_03890	Corynebacterium sp. NML130628	198	cellular organisms	Bacteria	Terrabacteria group	Actinobacteria	Actinobacteria (high G+C Gram-positive bacteria)	Corynebacteriales	Corynebacteriaceae	Corynebacterium	Corynebacterium sp. NML130628
A0A1J5W4Z9	A0A1J5W4Z9_9CORY	unreviewed	Alkyl hydroperoxide reductase	BJP06_01205	Corynebacterium sp. NML120713	198	cellular organisms	Bacteria	Terrabacteria group	Actinobacteria	Actinobacteria (high G+C Gram-positive bacteria)	Corynebacteriales	Corynebacteriaceae	Corynebacterium	Corynebacterium sp. NML120713
A0A1L3KVG9	A0A1L3KVG9_CORPS	unreviewed	Alkyl hydroperoxide reductase subunit C	ahpC CpMEX31_1282	Corynebacterium pseudotuberculosis	198	cellular organisms	Bacteria	Terrabacteria group	Actinobacteria	Actinobacteria (high G+C Gram-positive bacteria)	Corynebacteriales	Corynebacteriaceae	Corynebacterium	Corynebacterium pseudotuberculosis
A0A1L7CGD3	A0A1L7CGD3_9CORY	unreviewed	Alkyl hydroperoxide reductase	CAQU_07340	Corynebacterium aquilae DSM 44791	198	cellular organisms	Bacteria	Terrabacteria group	Actinobacteria	Actinobacteria (high G+C Gram-positive bacteria)	Corynebacteriales	Corynebacteriaceae	Corynebacterium	Corynebacterium aquilae	Corynebacterium aquilae DSM 44791
A0A1L7CMD5	A0A1L7CMD5_CORFL	unreviewed	Alkyl hydroperoxide reductase	CFLV_07275	Corynebacterium flavescens	197	cellular organisms	Bacteria	Terrabacteria group	Actinobacteria	Actinobacteria (high G+C Gram-positive bacteria)	Corynebacteriales	Corynebacteriaceae	Corynebacterium	Corynebacterium flavescens
A0A1L7CS70	A0A1L7CS70_9CORY	unreviewed	Alkyl hydroperoxide reductase	CFRA_04815	Corynebacterium frankenforstense DSM 45800	198	cellular organisms	Bacteria	Terrabacteria group	Actinobacteria	Actinobacteria (high G+C Gram-positive bacteria)	Corynebacteriales	Corynebacteriaceae	Corynebacterium	Corynebacterium frankenforstense	Corynebacterium frankenforstense DSM 45800
A0A1L7CXP3	A0A1L7CXP3_9CORY	unreviewed	Alkyl hydroperoxide reductase	CSPHI_05785	Corynebacterium sphenisci DSM 44792	198	cellular organisms	Bacteria	Terrabacteria group	Actinobacteria	Actinobacteria (high G+C Gram-positive bacteria)	Corynebacteriales	Corynebacteriaceae	Corynebacterium	Corynebacterium sphenisci	Corynebacterium sphenisci DSM 44792
A0A1L7D2P5	A0A1L7D2P5_9CORY	unreviewed	Alkyl hydroperoxide reductase	CPHO_05185	Corynebacterium phocae	197	cellular organisms	Bacteria	Terrabacteria group	Actinobacteria	Actinobacteria (high G+C Gram-positive bacteria)	Corynebacteriales	Corynebacteriaceae	Corynebacterium	Corynebacterium phocae
A0A1N6P684	A0A1N6P684_9CORY	unreviewed	Peroxiredoxin (Alkyl hydroperoxide reductase subunit C)	SAMN05421802_10441	Corynebacterium afermentans	198	cellular organisms	Bacteria	Terrabacteria group	Actinobacteria	Actinobacteria (high G+C Gram-positive bacteria)	Corynebacteriales	Corynebacteriaceae	Corynebacterium	Corynebacterium afermentans
A0A1Q2HX44	A0A1Q2HX44_9CORY	unreviewed	Alkyl hydroperoxide reductase subunit C (EC 1.11.1.15)	CGLAU_07300	Corynebacterium glaucum	198	cellular organisms	Bacteria	Terrabacteria group	Actinobacteria	Actinobacteria (high G+C Gram-positive bacteria)	Corynebacteriales	Corynebacteriaceae	Corynebacterium	Corynebacterium glaucum
A0A1S0YLM7	A0A1S0YLM7_9CORY	unreviewed	Alkyl hydroperoxide reductase	HMPREF2550_07175	Corynebacterium sp. HMSC074A01	198	cellular organisms	Bacteria	Terrabacteria group	Actinobacteria	Actinobacteria (high G+C Gram-positive bacteria)	Corynebacteriales	Corynebacteriaceae	Corynebacterium	Corynebacterium sp. HMSC074A01
A0A1S1BQH7	A0A1S1BQH7_9CORY	unreviewed	Alkyl hydroperoxide reductase	HMPREF2656_07655	Corynebacterium sp. HMSC034B08	198	cellular organisms	Bacteria	Terrabacteria group	Actinobacteria	Actinobacteria (high G+C Gram-positive bacteria)	Corynebacteriales	Corynebacteriaceae	Corynebacterium	Corynebacterium sp. HMSC034B08
A0A1S1EG21	A0A1S1EG21_9CORY	unreviewed	Alkyl hydroperoxide reductase	HMPREF2791_02685	Corynebacterium sp. HMSC034A01	198	cellular organisms	Bacteria	Terrabacteria group	Actinobacteria	Actinobacteria (high G+C Gram-positive bacteria)	Corynebacteriales	Corynebacteriaceae	Corynebacterium	Corynebacterium sp. HMSC034A01
A0A1S1ERJ1	A0A1S1ERJ1_9CORY	unreviewed	Alkyl hydroperoxide reductase	HMPREF2847_09965	Corynebacterium sp. HMSC074C03	198	cellular organisms	Bacteria	Terrabacteria group	Actinobacteria	Actinobacteria (high G+C Gram-positive bacteria)	Corynebacteriales	Corynebacteriaceae	Corynebacterium	Corynebacterium sp. HMSC074C03
A0A1V2C733	A0A1V2C733_CORAY	unreviewed	Alkyl hydroperoxide reductase (Peroxiredoxin)	BXT90_03040 CYJ42_00810	Corynebacterium amycolatum	198	cellular organisms	Bacteria	Terrabacteria group	Actinobacteria	Actinobacteria (high G+C Gram-positive bacteria)	Corynebacteriales	Corynebacteriaceae	Corynebacterium	Corynebacterium amycolatum
A0A1V3DM68	A0A1V3DM68_CORJE	unreviewed	Peroxiredoxin	BWP03_08680	Corynebacterium jeikeium	187	cellular organisms	Bacteria	Terrabacteria group	Actinobacteria	Actinobacteria (high G+C Gram-positive bacteria)	Corynebacteriales	Corynebacteriaceae	Corynebacterium	Corynebacterium jeikeium
A0A1W1UNP5	A0A1W1UNP5_9CORY	unreviewed	Peroxiredoxin (Alkyl hydroperoxide reductase subunit C)	SAMN05660745_00882	Corynebacterium glucuronolyticum	198	cellular organisms	Bacteria	Terrabacteria group	Actinobacteria	Actinobacteria (high G+C Gram-positive bacteria)	Corynebacteriales	Corynebacteriaceae	Corynebacterium	Corynebacterium glucuronolyticum
A0A1X7ICE5	A0A1X7ICE5_9CORY	unreviewed	Peroxiredoxin (Alkyl hydroperoxide reductase subunit C)	SAMN06295981_0630	Corynebacterium pollutisoli	198	cellular organisms	Bacteria	Terrabacteria group	Actinobacteria	Actinobacteria (high G+C Gram-positive bacteria)	Corynebacteriales	Corynebacteriaceae	Corynebacterium	Corynebacterium pollutisoli
A0A1Y0HEA9	A0A1Y0HEA9_CORUL	unreviewed	Alkyl hydroperoxide reductase	CBE74_07175	Corynebacterium ulcerans	198	cellular organisms	Bacteria	Terrabacteria group	Actinobacteria	Actinobacteria (high G+C Gram-positive bacteria)	Corynebacteriales	Corynebacteriaceae	Corynebacterium	Corynebacterium ulcerans
A0A1Z3VJX8	A0A1Z3VJX8_CORJE	unreviewed	Peroxiredoxin	CEQ06_02010	Corynebacterium jeikeium	198	cellular organisms	Bacteria	Terrabacteria group	Actinobacteria	Actinobacteria (high G+C Gram-positive bacteria)	Corynebacteriales	Corynebacteriaceae	Corynebacterium	Corynebacterium jeikeium
A0A243VLM6	A0A243VLM6_9CORY	unreviewed	Peroxiredoxin	CBI45_01575	Corynebacterium kefirresidentii	197	cellular organisms	Bacteria	Terrabacteria group	Actinobacteria	Actinobacteria (high G+C Gram-positive bacteria)	Corynebacteriales	Corynebacteriaceae	Corynebacterium	Corynebacterium kefirresidentii
A0A269PD75	A0A269PD75_9CORY	unreviewed	Alkyl hydroperoxide reductase	CIG21_06650	Corynebacterium hadale	198	cellular organisms	Bacteria	Terrabacteria group	Actinobacteria	Actinobacteria (high G+C Gram-positive bacteria)	Corynebacteriales	Corynebacteriaceae	Corynebacterium	Corynebacterium hadale
A0A2A1ZUA6	A0A2A1ZUA6_9CORY	unreviewed	Alkyl hydroperoxide reductase	CKJ85_10345	Corynebacterium sp. NML 150383	198	cellular organisms	Bacteria	Terrabacteria group	Actinobacteria	Actinobacteria (high G+C Gram-positive bacteria)	Corynebacteriales	Corynebacteriaceae	Corynebacterium	Corynebacterium sp. NML 150383
A0A2A2A3T5	A0A2A2A3T5_9CORY	unreviewed	Alkyl hydroperoxide reductase	CKJ84_02465	Corynebacterium sp. NML 120412	198	cellular organisms	Bacteria	Terrabacteria group	Actinobacteria	Actinobacteria (high G+C Gram-positive bacteria)	Corynebacteriales	Corynebacteriaceae	Corynebacterium	Corynebacterium sp. NML 120412
A0A2A4AGE1	A0A2A4AGE1_9CORY	unreviewed	Alkyl hydroperoxide reductase	COM45_09765	Corynebacterium accolens	197	cellular organisms	Bacteria	Terrabacteria group	Actinobacteria	Actinobacteria (high G+C Gram-positive bacteria)	Corynebacteriales	Corynebacteriaceae	Corynebacterium	Corynebacterium accolens
A0A2I1N1C5	A0A2I1N1C5_9CORY	unreviewed	Peroxiredoxin	CYJ44_02620	Corynebacterium aurimucosum	197	cellular organisms	Bacteria	Terrabacteria group	Actinobacteria	Actinobacteria (high G+C Gram-positive bacteria)	Corynebacteriales	Corynebacteriaceae	Corynebacterium	Corynebacterium aurimucosum
A0A2I1VSG3	A0A2I1VSG3_9CORY	unreviewed	Peroxiredoxin	CYJ47_07385	Corynebacterium pyruviciproducens	198	cellular organisms	Bacteria	Terrabacteria group	Actinobacteria	Actinobacteria (high G+C Gram-positive bacteria)	Corynebacteriales	Corynebacteriaceae	Corynebacterium	Corynebacterium pyruviciproducens
A0A2L0JKK8	A0A2L0JKK8_CORPS	unreviewed	Alkyl hydroperoxide reductase subunit C	ahpC CpPa08_1211	Corynebacterium pseudotuberculosis	198	cellular organisms	Bacteria	Terrabacteria group	Actinobacteria	Actinobacteria (high G+C Gram-positive bacteria)	Corynebacteriales	Corynebacteriaceae	Corynebacterium	Corynebacterium pseudotuberculosis
[truncated: 13,758 more rows]
[truncated: 2 more columns]
